# Supplementary material for: Prediction of modal parameters for thin-walled blade milling process considering material removal effect
Source: PLoS One. 2025 Sep 9;20(9):e0323871. doi: 10.1371/journal.pone.0323871 (PMC12419624; doi:10.1371/journal.pone.0323871)
Supplement: S1 File — (ZIP) [file pone.0323871.s001.zip]

Archive with 7 entries (4 files):
- share data/
- share data/MATLAB code/
- share data/MATLAB code/Gode.txt
- share data/modal   test/
- share data/modal   test/accuate.txt
- share data/modal   test/power amplified.txt
- share data/modal   test/response.txt
