# Supplementary material for: Prediction of modal parameters for thin-walled blade milling process considering material removal effect
Source: PLoS One. 2025 Sep 9;20(9):e0323871. doi: 10.1371/journal.pone.0323871 (PMC12419624; doi:10.1371/journal.pone.0323871)
Supplement: S1 File — (ZIP) [file pone.0323871.s001.zip › share data/MATLAB code/Gode.txt]

clc
clear all
%syms kx yt kxi yti real;
E=1.21e11;      	%elastic molulus
poisson =0.34;         % poisson ratio
density=4430;        %density
t=0.002;               %plate thickness
lx=0.04;                 %length in x direction
ly=0.038;                 %length in y direction
jdx=11;               %number of nodes in x direction
jdy=11;                 %number of nodes in y direction

k(1:(3*jdx*jdy-3*jdy),1:(3*jdx*jdy-3*jdy))=0;     %system stiffness matrix
m(1:(3*jdx*jdy-3*jdy),1:(3*jdx*jdy-3*jdy))=0;    %system mass matrix
%prepare the arrays which are needed to describe this problem
en(1:100,1:4)=0;       %element node  
for ni=1:jdx-1
    for nj=1:jdy-1       
        en(nj+(ni-1)*(jdy-1),1)=nj+(ni-1)*jdy;
        en(nj+(ni-1)*(jdy-1),4)=nj+1+(ni-1)*jdy;
        en(nj+(ni-1)*(jdy-1),2)=nj+ni*jdy;
        en(nj+(ni-1)*(jdy-1),3)=nj+1+ni*jdy;
    end
end
disp(1:jdx*jdy,1:3)=1;     % node displacement
constraints=1:1:jdy;  % constraints
disp(constraints,:)=0;
dof=0;                   %degree of freedom
for ni=1:jdx*jdy
    for nj=1:3
        if disp(ni,nj)~=0
            dof=dof+1;
            disp(ni,nj)=dof;
        end
    end
end

el=lx/(jdx-1);        %element length 
eh=ly/(jdy-1);       %element height
%[ek,em]=km(el/2,eh/2,poisson,t,E,density,kx ,yt, kxi ,yti); 
% [ek,em]=km1(el/2,eh/2,poisson,t,E,density); 
%km: function used to compute element stifness and mass matrix
%in this case, all elements have the same element stifness and mass matrix. 

%built system stifness and mass matrix.  
index(1:12)=0; % vector sontaining system dofs of nodes in each element. 
for loopi=1:(jdx-1)*(jdy-1)
    for zi=1:4
        index((zi-1)*3+1)=disp(en(loopi,zi),1);
        index((zi-1)*3+2)=disp(en(loopi,zi),2);
        index((zi-1)*3+3)=disp(en(loopi,zi),3);
    end
    for jx=1:12
        for jy=1:12
            if(index(jx)*index(jy)~=0)
                  k(index(jx),index(jy))=k(index(jx),index(jy))+ek(jx,jy);
                  m(index(jx),index(jy))=m(index(jx),index(jy))+em(jx,jy);
            end
        end
    end
end    
format long
%初始动力矩阵
D1= pinv(k)*m; 
%定义阈值和加权参数
M1=0.01;
B=0.5;
%假设试探向量为动力矩阵的第一行的转置，并进行计算
v0=D1(1,:);
v0=v0.';
y0=D1*v0;
a0=max(y0); 
z0=y0/a0; 
v1=(1+B)*z0-B*v0;
u1=0;
%进行循环迭代
while max(abs(v1-v0))>M1    
      y1=D1*v1;
      a1=max(y1);
      z1=y1/a1;
      v2=(1+B)*z1-B*v1;
      v0=v1;
      v1=v2;
      u1=u1+1;%用m来表示迭代次数
end
%计算频率w
w1=sqrt(1/a1);
f1=w1/(2*pi);


%%%% 求第二阶频率
D2=D1-a1*(v1*v1'*m)/(v1'*m*v1);
n=size(D2,1);%获取动力矩阵的行数
b0=ones(n,1);%建立元素全是1的试探向量（列向量）
c0=D2*b0;
d0=max(c0); 
e0=c0/d0; 
b1=(1+B)*e0-B*b0; 
u2=0;
%进行循环迭代
while max(abs(b1-b0))>M1 
    c1=D2*b1;
    d1=max(c1);
    e1=c1/d1; 
    b2=(1+B)*e1-B*b1;
    b0=b1;
    b1=b2;
    u2=u2+1;%用m来表示迭代次数
end
%计算频率w
w2=sqrt(1/d1);    
f2=w2/(2*pi);


%%%% 求第三阶频率
D3=D1-a1*(v1*v1'*m)/(v1'*m*v1)-d1*(b1*b1'*m)/(b1'*m*b1);
f=size(D3,1);%获取动力矩阵的行数
g0=ones(f,1);%建立元素全是1的试探向量（列向量）
h0=D3*g0;
j0=max(h0); 
k0=h0/j0; 
g1=(1+B)*k0-B*g0; 
u3=0;
%进行循环迭代
while max(abs(g1-g0))>M1 
      h1=D3*g1;
      j1=max(h1); 
      k1=h1/j1; 
      g2=(1+B)*k1-B*g1;
      g0=g1;
      g1=g2;
      u3=u3+1;%用m来表示迭代次数
end
%计算频率w
w3=sqrt(1/j1);    
f3=w3/(2*pi);
clc
clear all
%syms kx yt kxi yti real;
E=1.21e11;      	%elastic molulus
poisson =0.34;         % poisson ratio
density=4430;        %density
t=0.002;               %plate thickness
lx=0.04;                 %length in x direction
ly=0.038;                 %length in y direction
jdx=11;               %number of nodes in x direction
jdy=11;                 %number of nodes in y direction

k(1:(3*jdx*jdy-3*jdy),1:(3*jdx*jdy-3*jdy))=0;     %system stiffness matrix
m(1:(3*jdx*jdy-3*jdy),1:(3*jdx*jdy-3*jdy))=0;    %system mass matrix
%prepare the arrays which are needed to describe this problem
en(1:100,1:4)=0;       %element node  
for ni=1:jdx-1
    for nj=1:jdy-1       
        en(nj+(ni-1)*(jdy-1),1)=nj+(ni-1)*jdy;
        en(nj+(ni-1)*(jdy-1),4)=nj+1+(ni-1)*jdy;
        en(nj+(ni-1)*(jdy-1),2)=nj+ni*jdy;
        en(nj+(ni-1)*(jdy-1),3)=nj+1+ni*jdy;
    end
end
disp(1:jdx*jdy,1:3)=1;     % node displacement
constraints=1:1:jdy;  % constraints
disp(constraints,:)=0;
dof=0;                   %degree of freedom
for ni=1:jdx*jdy
    for nj=1:3
        if disp(ni,nj)~=0
            dof=dof+1;
            disp(ni,nj)=dof;
        end
    end
end

el=lx/(jdx-1);        %element length 
eh=ly/(jdy-1);       %element height
%[ek,em]=km(el/2,eh/2,poisson,t,E,density,kx ,yt, kxi ,yti); 
% [ek,em]=km1(el/2,eh/2,poisson,t,E,density); 
%km: function used to compute element stifness and mass matrix
%in this case, all elements have the same element stifness and mass matrix. 

%built system stifness and mass matrix.  
index(1:12)=0; % vector sontaining system dofs of nodes in each element. 
for loopi=1:(jdx-1)*(jdy-1)
    for zi=1:4
        index((zi-1)*3+1)=disp(en(loopi,zi),1);
        index((zi-1)*3+2)=disp(en(loopi,zi),2);
        index((zi-1)*3+3)=disp(en(loopi,zi),3);
    end
    for jx=1:12
        for jy=1:12
            if(index(jx)*index(jy)~=0)
                  k(index(jx),index(jy))=k(index(jx),index(jy))+ek(jx,jy);
                  m(index(jx),index(jy))=m(index(jx),index(jy))+em(jx,jy);
            end
        end
    end
end    
format long
%初始动力矩阵
D1= pinv(k)*m; 
%定义阈值和加权参数
M1=0.01;
B=0.5;
%假设试探向量为动力矩阵的第一行的转置，并进行计算
v0=D1(1,:);
v0=v0.';
y0=D1*v0;
a0=max(y0); 
z0=y0/a0; 
v1=(1+B)*z0-B*v0;
u1=0;
%进行循环迭代
while max(abs(v1-v0))>M1    
      y1=D1*v1;
      a1=max(y1);
      z1=y1/a1;
      v2=(1+B)*z1-B*v1;
      v0=v1;
      v1=v2;
      u1=u1+1;%用m来表示迭代次数
end
%计算频率w
w1=sqrt(1/a1);
f1=w1/(2*pi);


%%%% 求第二阶频率
D2=D1-a1*(v1*v1'*m)/(v1'*m*v1);
n=size(D2,1);%获取动力矩阵的行数
b0=ones(n,1);%建立元素全是1的试探向量（列向量）
c0=D2*b0;
d0=max(c0); 
e0=c0/d0; 
b1=(1+B)*e0-B*b0; 
u2=0;
%进行循环迭代
while max(abs(b1-b0))>M1 
    c1=D2*b1;
    d1=max(c1);
    e1=c1/d1; 
    b2=(1+B)*e1-B*b1;
    b0=b1;
    b1=b2;
    u2=u2+1;%用m来表示迭代次数
end
%计算频率w
w2=sqrt(1/d1);    
f2=w2/(2*pi);


%%%% 求第三阶频率
D3=D1-a1*(v1*v1'*m)/(v1'*m*v1)-d1*(b1*b1'*m)/(b1'*m*b1);
f=size(D3,1);%获取动力矩阵的行数
g0=ones(f,1);%建立元素全是1的试探向量（列向量）
h0=D3*g0;
j0=max(h0); 
k0=h0/j0; 
g1=(1+B)*k0-B*g0; 
u3=0;
%进行循环迭代
while max(abs(g1-g0))>M1 
      h1=D3*g1;
      j1=max(h1); 
      k1=h1/j1; 
      g2=(1+B)*k1-B*g1;
      g0=g1;
      g1=g2;
      u3=u3+1;%用m来表示迭代次数
end
%计算频率w
w3=sqrt(1/j1);    
f3=w3/(2*pi);
