# Supplementary material for: Prediction of modal parameters for thin-walled blade milling process considering material removal effect
Source: PLoS One. 2025 Sep 9;20(9):e0323871. doi: 10.1371/journal.pone.0323871 (PMC12419624; doi:10.1371/journal.pone.0323871)
Supplement: S1 File — (ZIP) [file pone.0323871.s001.zip › share data/modal test/accuate.txt]

0.000000e+000 -4.712347e-003
2.083333e-002	2.494898e-003
4.166666e-002	2.376453e-003
6.250000e-002	-1.049194e-004
8.333333e-002	3.321143e-003
1.041667e-001	1.548550e-003
1.250000e-001	-6.012328e-003
1.458333e-001	-3.529998e-003
1.666667e-001	-5.759392e-004
1.875000e-001	9.600041e-004
2.083333e-001	-1.402824e-003
2.291666e-001	2.968506e-003
2.500000e-001	1.550479e-003
2.708333e-001	2.731479e-003
2.916666e-001	-5.538394e-003
3.125000e-001	-2.583669e-003
3.333333e-001	-4.945742e-003
3.541667e-001	4.033529e-003
3.750000e-001	-3.645883e-003
3.958333e-001	-7.425215e-003
4.166667e-001	1.200094e-003
4.375000e-001	-2.816518e-003
4.583333e-001	-9.885894e-005
4.791666e-001	-8.013638e-003
5.000000e-001	-2.105170e-003
5.208333e-001	2.580852e-004
5.416666e-001	7.228024e-003
5.624999e-001	-8.130712e-003
5.833333e-001	-8.837869e-003
6.041666e-001	-7.536413e-003
6.249999e-001	1.089159e-003
6.458333e-001	-3.518167e-003
6.666666e-001	-1.745348e-003
6.874999e-001	-1.981131e-003
7.083333e-001	-5.524808e-003
7.291666e-001	-2.570084e-003
7.499999e-001	-1.107507e-002
7.708333e-001	-3.275734e-003
7.916666e-001	-1.166257e-002
8.124999e-001	1.334822e-003
8.333333e-001	-6.698504e-003
8.541666e-001	-2.562291e-003
8.750000e-001	-4.688119e-003
8.958333e-001	-2.796806e-003
9.166666e-001	-3.859350e-003
9.374999e-001	-7.638634e-003
9.583333e-001	1.813708e-003
9.791666e-001	-1.047242e-002
1.000000e+000	-6.926136e-003
1.020833e+000	-6.097580e-003
1.041667e+000	-3.615467e-003
1.062500e+000	-3.023863e-003
1.083333e+000	-1.959890e-003
1.104167e+000	-6.684808e-003
1.125000e+000	2.294837e-003
1.145833e+000	6.407104e-004
1.166667e+000	4.993086e-005
1.187500e+000	-1.721961e-003
1.208333e+000	-1.130999e-003
1.229167e+000	-3.847630e-003
1.250000e+000	-1.046213e-002
1.270833e+000	1.720579e-004
1.291667e+000	-1.954112e-003
1.312500e+000	-1.953600e-003
1.333333e+000	-1.953088e-003
1.354167e+000	-2.307067e-003
1.375000e+000	5.287307e-004
1.395833e+000	-6.202442e-005
1.416667e+000	-4.161676e-004
1.437500e+000	-2.306203e-003
1.458333e+000	1.474585e-003
1.479167e+000	-8.566992e-003
1.500000e+000	-8.092337e-003
1.520833e+000	-3.483331e-003
1.541667e+000	2.660424e-003
1.562500e+000	9.157121e-003
1.583333e+000	-2.658070e-003
1.604167e+000	2.960461e-004
1.625000e+000	1.831808e-003
1.645833e+000	-2.303177e-003
1.666667e+000	2.540844e-003
1.687500e+000	-7.855213e-003
1.708333e+000	2.424164e-003
1.729167e+000	-9.625840e-003
1.750000e+000	6.914834e-003
1.770833e+000	-3.600397e-003
1.791667e+000	5.614840e-003
1.812500e+000	-1.033429e-002
1.833333e+000	5.261786e-003
1.854167e+000	-1.753916e-002
1.875000e+000	1.873166e-002
1.895833e+000	-1.954745e-002
1.916667e+000	1.530632e-002
1.937500e+000	-3.242292e-002
1.958333e+000	3.409316e-002
1.979167e+000	-5.593151e-002
2.000000e+000	6.091438e-002
2.020833e+000	-1.101556e-001
2.041667e+000	1.620472e-001
2.062500e+000	-3.296584e-001
2.083333e+000	5.346131e+000
2.104167e+000	2.061586e+001
2.125000e+000	3.591931e+001
2.145833e+000	4.788235e+001
2.166667e+000	5.791562e+001
2.187500e+000	6.872488e+001
2.208333e+000	7.269016e+001
2.229167e+000	6.985659e+001
2.250000e+000	6.369025e+001
2.270833e+000	5.738418e+001
2.291667e+000	4.997715e+001
2.312500e+000	3.972291e+001
2.333333e+000	3.184628e+001
2.354167e+000	2.753068e+001
2.375000e+000	2.464058e+001
2.395833e+000	1.894849e+001
2.416667e+000	1.232625e+001
2.437500e+000	8.394488e+000
2.458333e+000	5.882113e+000
2.479167e+000	2.670805e+000
2.500000e+000	-5.232806e-001
2.520833e+000	-5.828428e-001
2.541667e+000	-6.334141e-001
2.562500e+000	-5.025218e-001
2.583333e+000	-4.721889e-001
2.604167e+000	-4.029965e-001
2.625000e+000	-4.864470e-001
2.645833e+000	-4.850601e-001
2.666667e+000	-4.477610e-001
2.687500e+000	-3.542384e-001
2.708333e+000	-4.085206e-001
2.729167e+000	-4.775578e-001
2.750000e+000	-4.814887e-001
2.770833e+000	-3.760272e-001
2.791667e+000	-3.710016e-001
2.812500e+000	-4.493794e-001
2.833333e+000	-5.010423e-001
2.854166e+000	-4.345606e-001
2.875000e+000	-3.905385e-001
2.895833e+000	-4.276834e-001
2.916667e+000	-4.914005e-001
2.937500e+000	-5.046610e-001
2.958333e+000	-4.425495e-001
2.979167e+000	-4.078583e-001
3.000000e+000	-4.304691e-001
3.020833e+000	-4.947761e-001
3.041667e+000	-4.886620e-001
3.062500e+000	-4.441558e-001
3.083333e+000	-3.890270e-001
3.104167e+000	-4.541698e-001
3.125000e+000	-5.145734e-001
3.145833e+000	-4.947513e-001
3.166667e+000	-4.051169e-001
3.187500e+000	-4.215854e-001
3.208333e+000	-4.815232e-001
3.229167e+000	-5.040000e-001
3.250000e+000	-4.372815e-001
3.270833e+000	-4.141681e-001
3.291667e+000	-4.326428e-001
3.312500e+000	-4.814739e-001
3.333333e+000	-4.622495e-001
3.354167e+000	-4.012101e-001
3.375000e+000	-3.773958e-001
3.395833e+000	-3.945788e-001
3.416667e+000	-4.410553e-001
3.437500e+000	-4.148695e-001
3.458333e+000	-3.391916e-001
3.479167e+000	-3.146818e-001
3.500000e+000	-3.647191e-001
3.520833e+000	-3.834405e-001
3.541667e+000	-3.356486e-001
3.562500e+000	-2.700291e-001
3.583333e+000	-3.060179e-001
3.604167e+000	-3.513319e-001
3.625000e+000	-3.337891e-001
3.645833e+000	-2.667520e-001
3.666666e+000	-2.611588e-001
3.687500e+000	-2.907705e-001
3.708333e+000	-3.131696e-001
3.729167e+000	-2.824041e-001
3.750000e+000	-2.498729e-001
3.770833e+000	-2.303435e-001
3.791666e+000	-2.606705e-001
3.812500e+000	-2.875651e-001
3.833333e+000	-2.558598e-001
3.854167e+000	-2.072682e-001
3.875000e+000	-2.264955e-001
3.895833e+000	-2.816315e-001
3.916667e+000	-2.885572e-001
3.937500e+000	-2.345244e-001
3.958333e+000	-2.217316e-001
3.979166e+000	-2.610386e-001
4.000000e+000	-3.012821e-001
4.020833e+000	-2.878846e-001
4.041667e+000	-2.402314e-001
4.062500e+000	-2.599242e-001
4.083333e+000	-2.930800e-001
4.104167e+000	-3.176050e-001
4.125000e+000	-2.936901e-001
4.145833e+000	-2.695440e-001
4.166667e+000	-2.759994e-001
4.187500e+000	-3.229734e-001
4.208333e+000	-3.427668e-001
4.229167e+000	-3.193190e-001
4.250000e+000	-2.831179e-001
4.270833e+000	-3.167412e-001
4.291667e+000	-3.603988e-001
4.312500e+000	-3.538402e-001
4.333333e+000	-3.054639e-001
4.354167e+000	-3.095492e-001
4.375000e+000	-3.589966e-001
4.395833e+000	-3.708673e-001
4.416666e+000	-3.356002e-001
4.437500e+000	-3.043570e-001
4.458333e+000	-3.300609e-001
4.479167e+000	-3.593032e-001
4.500000e+000	-3.580610e-001
4.520833e+000	-3.235053e-001
4.541667e+000	-3.032512e-001
4.562500e+000	-3.141885e-001
4.583333e+000	-3.512309e-001
4.604167e+000	-3.380588e-001
4.625000e+000	-3.095322e-001
4.645833e+000	-2.859734e-001
4.666666e+000	-3.239670e-001
4.687500e+000	-3.503753e-001
4.708333e+000	-3.223186e-001
4.729167e+000	-2.732401e-001
4.750000e+000	-2.866645e-001
4.770833e+000	-3.258391e-001
4.791667e+000	-3.253127e-001
4.812500e+000	-2.845029e-001
4.833333e+000	-2.649658e-001
4.854167e+000	-2.814634e-001
4.875000e+000	-3.048093e-001
4.895833e+000	-2.875126e-001
4.916666e+000	-2.621861e-001
4.937500e+000	-2.500961e-001
4.958333e+000	-2.636436e-001
4.979167e+000	-2.856938e-001
5.000000e+000	-2.754888e-001
5.020833e+000	-2.330359e-001
5.041667e+000	-2.360731e-001
5.062500e+000	-2.710057e-001
5.083333e+000	-2.814773e-001
5.104166e+000	-2.561521e-001
5.125000e+000	-2.245714e-001
5.145833e+000	-2.466299e-001
5.166666e+000	-2.765986e-001
5.187500e+000	-2.648597e-001
5.208333e+000	-2.414285e-001
5.229167e+000	-2.359582e-001
5.250000e+000	-2.582506e-001
5.270833e+000	-2.866810e-001
5.291667e+000	-2.713960e-001
5.312500e+000	-2.550513e-001
5.333333e+000	-2.527676e-001
5.354166e+000	-2.846252e-001
5.375000e+000	-2.972202e-001
5.395833e+000	-2.829962e-001
5.416667e+000	-2.575526e-001
5.437500e+000	-2.668456e-001
5.458333e+000	-3.116947e-001
5.479167e+000	-3.118799e-001
5.500000e+000	-2.766250e-001
5.520833e+000	-2.707930e-001
5.541667e+000	-3.068993e-001
5.562500e+000	-3.222066e-001
5.583333e+000	-3.059689e-001
5.604166e+000	-2.761495e-001
5.625000e+000	-2.931172e-001
5.645833e+000	-3.177599e-001
5.666667e+000	-3.190069e-001
5.687500e+000	-3.109211e-001
5.708333e+000	-2.872435e-001
5.729167e+000	-2.974751e-001
5.750000e+000	-3.249521e-001
5.770833e+000	-3.191095e-001
5.791666e+000	-3.014550e-001
5.812500e+000	-2.786063e-001
5.833333e+000	-3.054965e-001
5.854166e+000	-3.242299e-001
5.875000e+000	-3.141347e-001
5.895833e+000	-2.844314e-001
5.916667e+000	-2.815507e-001
5.937500e+000	-3.037151e-001
5.958333e+000	-3.052014e-001
5.979167e+000	-2.867228e-001
6.000000e+000	-2.677754e-001
6.020833e+000	-2.845085e-001
6.041666e+000	-3.014743e-001
6.062500e+000	-2.913839e-001
6.083333e+000	-2.764522e-001
6.104166e+000	-2.597514e-001
6.125000e+000	-2.722335e-001
6.145833e+000	-2.883750e-001
6.166667e+000	-2.761608e-001
6.187500e+000	-2.635950e-001
6.208333e+000	-2.432350e-001
6.229167e+000	-2.759214e-001
6.250000e+000	-2.791854e-001
6.270833e+000	-2.553961e-001
6.291666e+000	-2.364556e-001
6.312500e+000	-2.523683e-001
6.333333e+000	-2.713491e-001
6.354167e+000	-2.708337e-001
6.375000e+000	-2.505903e-001
6.395833e+000	-2.464173e-001
6.416667e+000	-2.629187e-001
6.437500e+000	-2.772900e-001
6.458333e+000	-2.636607e-001
6.479166e+000	-2.509793e-001
6.500000e+000	-2.515313e-001
6.520833e+000	-2.713393e-001
6.541666e+000	-2.761399e-001
6.562500e+000	-2.615658e-001
6.583333e+000	-2.520745e-001
6.604167e+000	-2.566431e-001
6.625000e+000	-2.777491e-001
6.645833e+000	-2.797134e-001
6.666667e+000	-2.658470e-001
6.687500e+000	-2.597807e-001
6.708333e+000	-2.802956e-001
6.729166e+000	-2.867483e-001
6.750000e+000	-2.815043e-001
6.770833e+000	-2.688189e-001
6.791666e+000	-2.711394e-001
6.812500e+000	-2.911793e-001
6.833333e+000	-3.043631e-001
6.854167e+000	-2.857662e-001
6.875000e+000	-2.805226e-001
6.895833e+000	-2.797688e-001
6.916667e+000	-2.944909e-001
6.937500e+000	-2.949156e-001
6.958333e+000	-2.745487e-001
6.979166e+000	-2.716700e-001
7.000000e+000	-2.802509e-001
7.020833e+000	-2.985166e-001
7.041666e+000	-2.831106e-001
7.062500e+000	-2.719606e-001
7.083333e+000	-2.706181e-001
7.104167e+000	-2.851059e-001
7.125000e+000	-2.856506e-001
7.145833e+000	-2.704836e-001
7.166666e+000	-2.608722e-001
7.187500e+000	-2.678011e-001
7.208333e+000	-2.805175e-001
7.229166e+000	-2.829534e-001
7.250000e+000	-2.628252e-001
7.270833e+000	-2.601851e-001
7.291666e+000	-2.595540e-001
7.312500e+000	-2.735714e-001
7.333333e+000	-2.636048e-001
7.354167e+000	-2.525769e-001
7.375000e+000	-2.394251e-001
7.395833e+000	-2.612436e-001
7.416666e+000	-2.601396e-001
7.437500e+000	-2.526565e-001
7.458333e+000	-2.380872e-001
7.479166e+000	-2.431310e-001
7.500000e+000	-2.608140e-001
7.520833e+000	-2.646717e-001
7.541667e+000	-2.512810e-001
7.562500e+000	-2.439181e-001
7.583333e+000	-2.565210e-001
7.604167e+000	-2.681765e-001
7.625000e+000	-2.552575e-001
7.645833e+000	-2.504925e-001
7.666666e+000	-2.483277e-001
7.687500e+000	-2.563224e-001
7.708333e+000	-2.689229e-001
7.729166e+000	-2.596659e-001
7.750000e+000	-2.532462e-001
7.770833e+000	-2.605311e-001
7.791667e+000	-2.782104e-001
7.812500e+000	-2.756851e-001
7.833333e+000	-2.637095e-001
7.854166e+000	-2.578796e-001
7.875000e+000	-2.763864e-001
7.895833e+000	-2.797679e-001
7.916666e+000	-2.707449e-001
7.937500e+000	-2.663310e-001
7.958333e+000	-2.703056e-001
7.979166e+000	-2.787683e-001
8.000000e+000	-2.752977e-001
8.020833e+000	-2.773802e-001
8.041666e+000	-2.715471e-001
8.062499e+000	-2.698502e-001
8.083333e+000	-2.857553e-001
8.104166e+000	-2.829919e-001
8.124999e+000	-2.731412e-001
8.145833e+000	-2.691994e-001
8.166667e+000	-2.768354e-001
8.187499e+000	-2.800987e-001
8.208333e+000	-2.796991e-001
8.229166e+000	-2.692586e-001
8.249999e+000	-2.662624e-001
8.270833e+000	-2.769704e-001
8.291666e+000	-2.730275e-001
8.312500e+000	-2.727477e-001
8.333333e+000	-2.632536e-001
8.354166e+000	-2.610856e-001
8.375000e+000	-2.749844e-001
8.395832e+000	-2.728139e-001
8.416666e+000	-2.584763e-001
8.437500e+000	-2.552463e-001
8.458333e+000	-2.546158e-001
8.479166e+000	-2.694609e-001
8.500000e+000	-2.607942e-001
8.520833e+000	-2.593357e-001
8.541666e+000	-2.527975e-001
8.562499e+000	-2.671705e-001
8.583333e+000	-2.700816e-001
8.604166e+000	-2.457029e-001
8.624999e+000	-2.436569e-001
8.645833e+000	-2.461005e-001
8.666666e+000	-2.561037e-001
8.687499e+000	-2.572451e-001
8.708333e+000	-2.456277e-001
8.729166e+000	-2.368480e-001
8.749999e+000	-2.532325e-001
8.770833e+000	-2.583910e-001
8.791666e+000	-2.523255e-001
8.812500e+000	-2.515775e-001
8.833332e+000	-2.468130e-001
8.854166e+000	-2.576432e-001
8.875000e+000	-2.596110e-001
8.895832e+000	-2.609879e-001
8.916666e+000	-2.587022e-001
8.937500e+000	-2.518097e-001
8.958333e+000	-2.684273e-001
8.979166e+000	-2.635411e-001
8.999999e+000	-2.545213e-001
9.020833e+000	-2.459758e-001
9.041666e+000	-2.605864e-001
9.062499e+000	-2.670427e-001
9.083333e+000	-2.682997e-001
9.104167e+000	-2.629410e-001
9.124999e+000	-2.584102e-001
9.145833e+000	-2.602598e-001
9.166666e+000	-2.706144e-001
9.187499e+000	-2.588760e-001
9.208333e+000	-2.576538e-001
9.229166e+000	-2.587947e-001
9.250000e+000	-2.706853e-001
9.270832e+000	-2.643811e-001
9.291666e+000	-2.593774e-001
9.312500e+000	-2.588641e-001
9.333332e+000	-2.681559e-001
9.354166e+000	-2.713026e-001
9.375000e+000	-2.645254e-001
9.395833e+000	-2.550328e-001
9.416666e+000	-2.596000e-001
9.437499e+000	-2.653477e-001
9.458333e+000	-2.630608e-001
9.479166e+000	-2.604201e-001
9.499999e+000	-2.509283e-001
9.520833e+000	-2.590405e-001
9.541666e+000	-2.646698e-001
9.562499e+000	-2.608475e-001
9.583333e+000	-2.649409e-001
9.604166e+000	-2.571019e-001
9.624999e+000	-2.615506e-001
9.645833e+000	-2.643444e-001
9.666666e+000	-2.660743e-001
9.687499e+000	-2.528011e-001
9.708333e+000	-2.500443e-001
9.729166e+000	-2.570934e-001
9.750000e+000	-2.600061e-001
9.770832e+000	-2.580747e-001
9.791666e+000	-2.464569e-001
9.812500e+000	-2.507896e-001
9.833332e+000	-2.570116e-001
9.854166e+000	-2.576798e-001
9.875000e+000	-2.449988e-001
9.895833e+000	-2.464968e-001
9.916666e+000	-2.498842e-001
9.937499e+000	-2.531528e-001
9.958333e+000	-2.561846e-001
9.979166e+000	-2.456304e-001
9.999999e+000	-2.536254e-001
1.002083e+001	-2.492146e-001
1.004167e+001	-2.536649e-001
1.006250e+001	-2.496083e-001
1.008333e+001	-2.470886e-001
1.010417e+001	-2.590997e-001
1.012500e+001	-2.577592e-001
1.014583e+001	-2.586634e-001
1.016667e+001	-2.536610e-001
1.018750e+001	-2.466512e-001
1.020833e+001	-2.612614e-001
1.022917e+001	-2.722062e-001
1.025000e+001	-2.628298e-001
1.027083e+001	-2.573537e-001
1.029167e+001	-2.576675e-001
1.031250e+001	-2.597532e-001
1.033333e+001	-2.617202e-001
1.035417e+001	-2.573076e-001
1.037500e+001	-2.539592e-001
1.039583e+001	-2.580539e-001
1.041667e+001	-2.563590e-001
1.043750e+001	-2.616347e-001
1.045833e+001	-2.546231e-001
1.047917e+001	-2.521020e-001
1.050000e+001	-2.548976e-001
1.052083e+001	-2.625360e-001
1.054167e+001	-2.548155e-001
1.056250e+001	-2.530033e-001
1.058333e+001	-2.523727e-001
1.060417e+001	-2.519787e-001
1.062500e+001	-2.622167e-001
1.064583e+001	-2.475263e-001
1.066667e+001	-2.489051e-001
1.068750e+001	-2.492206e-001
1.070833e+001	-2.540250e-001
1.072917e+001	-2.478420e-001
1.075000e+001	-2.483939e-001
1.077083e+001	-2.355965e-001
1.079167e+001	-2.497363e-001
1.081250e+001	-2.506424e-001
1.083333e+001	-2.510755e-001
1.085417e+001	-2.405221e-001
1.087500e+001	-2.406029e-001
1.089583e+001	-2.430463e-001
1.091667e+001	-2.570665e-001
1.093750e+001	-2.498196e-001
1.095833e+001	-2.428105e-001
1.097917e+001	-2.471436e-001
1.100000e+001	-2.432065e-001
1.102083e+001	-2.392702e-001
1.104167e+001	-2.388789e-001
1.106250e+001	-2.417952e-001
1.108333e+001	-2.469556e-001
1.110417e+001	-2.436092e-001
1.112500e+001	-2.436892e-001
1.114583e+001	-2.451870e-001
1.116667e+001	-2.449124e-001
1.118750e+001	-2.514898e-001
1.120833e+001	-2.492054e-001
1.122917e+001	-2.468035e-001
1.125000e+001	-2.447566e-001
1.127083e+001	-2.422377e-001
1.129167e+001	-2.501149e-001
1.131250e+001	-2.523199e-001
1.133333e+001	-2.408212e-001
1.135417e+001	-2.479899e-001
1.137500e+001	-2.396816e-001
1.139583e+001	-2.552379e-001
1.141667e+001	-2.478733e-001
1.143750e+001	-2.475981e-001
1.145833e+001	-2.442515e-001
1.147917e+001	-2.476390e-001
1.150000e+001	-2.467734e-001
1.152083e+001	-2.454351e-001
1.154167e+001	-2.529571e-001
1.156250e+001	-2.444114e-001
1.158333e+001	-2.498073e-001
1.160417e+001	-2.478780e-001
1.162500e+001	-2.440585e-001
1.164583e+001	-2.405947e-001
1.166667e+001	-2.505985e-001
1.168750e+001	-2.422896e-001
1.170833e+001	-2.485127e-001
1.172917e+001	-2.483556e-001
1.175000e+001	-2.421735e-001
1.177083e+001	-2.469791e-001
1.179167e+001	-2.510750e-001
1.181250e+001	-2.528073e-001
1.183333e+001	-2.449703e-001
1.185417e+001	-2.451681e-001
1.187500e+001	-2.472561e-001
1.189583e+001	-2.406018e-001
1.191667e+001	-2.356026e-001
1.193750e+001	-2.343849e-001
1.195833e+001	-2.306865e-001
1.197917e+001	-2.419920e-001
1.200000e+001	-2.377012e-001
1.202083e+001	-2.370738e-001
1.204167e+001	-2.284131e-001
1.206250e+001	-2.390103e-001
1.208333e+001	-2.399181e-001
1.210417e+001	-2.346828e-001
1.212500e+001	-2.300393e-001
1.214583e+001	-2.370921e-001
1.216667e+001	-2.372916e-001
1.218750e+001	-2.365460e-001
1.220833e+001	-2.320201e-001
1.222917e+001	-2.321026e-001
1.225000e+001	-2.378552e-001
1.227083e+001	-2.385270e-001
1.229167e+001	-2.384898e-001
1.231250e+001	-2.377439e-001
1.233333e+001	-2.395972e-001
1.235417e+001	-2.360158e-001
1.237500e+001	-2.467293e-001
1.239583e+001	-2.341681e-001
1.241667e+001	-2.312966e-001
1.243750e+001	-2.346869e-001
1.245833e+001	-2.366588e-001
1.247917e+001	-2.454821e-001
1.250000e+001	-2.394186e-001
1.252083e+001	-2.324113e-001
1.254167e+001	-2.315486e-001
1.256250e+001	-2.361201e-001
1.258333e+001	-2.327757e-001
1.260417e+001	-2.308495e-001
1.262500e+001	-2.317589e-001
1.264583e+001	-2.377480e-001
1.266667e+001	-2.388922e-001
1.268750e+001	-2.328302e-001
1.270833e+001	-2.272418e-001
1.272917e+001	-2.416193e-001
1.275000e+001	-2.327215e-001
1.277083e+001	-2.394189e-001
1.279167e+001	-2.268593e-001
1.281250e+001	-2.373384e-001
1.283333e+001	-2.304498e-001
1.285417e+001	-2.363209e-001
1.287500e+001	-2.299049e-001
1.289583e+001	-2.310507e-001
1.291667e+001	-2.342047e-001
1.293750e+001	-2.357041e-001
1.295833e+001	-2.307057e-001
1.297917e+001	-2.313789e-001
1.300000e+001	-2.234282e-001
1.302083e+001	-2.300095e-001
1.304167e+001	-2.308010e-001
1.306250e+001	-2.312378e-001
1.308333e+001	-2.299026e-001
1.310417e+001	-2.277409e-001
1.312500e+001	-2.258156e-001
1.314583e+001	-2.315694e-001
1.316667e+001	-2.308249e-001
1.318750e+001	-2.280722e-001
1.320833e+001	-2.314628e-001
1.322917e+001	-2.261110e-001
1.325000e+001	-2.375354e-001
1.327083e+001	-2.254484e-001
1.329167e+001	-2.231694e-001
1.331250e+001	-2.264430e-001
1.333333e+001	-2.228643e-001
1.335417e+001	-2.302726e-001
1.337500e+001	-2.298827e-001
1.339583e+001	-2.270120e-001
1.341667e+001	-2.274496e-001
1.343750e+001	-2.316672e-001
1.345833e+001	-2.245434e-001
1.347917e+001	-2.240365e-001
1.350000e+001	-2.253016e-001
1.352083e+001	-2.251488e-001
1.354167e+001	-2.175536e-001
1.356250e+001	-2.211829e-001
1.358333e+001	-2.315450e-001
1.360417e+001	-2.280831e-001
1.362500e+001	-2.263939e-001
1.364583e+001	-2.314390e-001
1.366667e+001	-2.288041e-001
1.368750e+001	-2.313677e-001
1.370833e+001	-2.294416e-001
1.372917e+001	-2.335407e-001
1.375000e+001	-2.248807e-001
1.377083e+001	-2.242554e-001
1.379167e+001	-2.313089e-001
1.381250e+001	-2.296192e-001
1.383333e+001	-2.317099e-001
1.385417e+001	-2.274212e-001
1.387500e+001	-2.233696e-001
1.389583e+001	-2.268793e-001
1.391667e+001	-2.289708e-001
1.393750e+001	-2.328335e-001
1.395833e+001	-2.240554e-001
1.397917e+001	-2.223672e-001
1.400000e+001	-2.269403e-001
1.402083e+001	-2.247788e-001
1.404167e+001	-2.269887e-001
1.406250e+001	-2.214015e-001
1.408333e+001	-2.197136e-001
1.410417e+001	-2.249963e-001
1.412500e+001	-2.324040e-001
1.414583e+001	-2.268154e-001
1.416667e+001	-2.194562e-001
1.418750e+001	-2.261563e-001
1.420833e+001	-2.204510e-001
1.422917e+001	-2.234888e-001
1.425000e+001	-2.218004e-001
1.427083e+001	-2.175137e-001
1.429167e+001	-2.301210e-001
1.431250e+001	-2.185081e-001
1.433333e+001	-2.269804e-001
1.435417e+001	-2.236374e-001
1.437500e+001	-2.225400e-001
1.439583e+001	-2.332559e-001
1.441667e+001	-2.289665e-001
1.443750e+001	-2.286947e-001
1.445833e+001	-2.255877e-001
1.447917e+001	-2.238991e-001
1.450000e+001	-2.328428e-001
1.452083e+001	-2.227650e-001
1.454167e+001	-2.333626e-001
1.456250e+001	-2.277739e-001
1.458333e+001	-2.286835e-001
1.460417e+001	-2.320740e-001
1.462500e+001	-2.306200e-001
1.464583e+001	-2.237324e-001
1.466667e+001	-2.229891e-001
1.468750e+001	-2.254355e-001
1.470833e+001	-2.336700e-001
1.472917e+001	-2.268997e-001
1.475000e+001	-2.234389e-001
1.477083e+001	-2.243494e-001
1.479167e+001	-2.243147e-001
1.481250e+001	-2.333765e-001
1.483333e+001	-2.203451e-001
1.485417e+001	-2.298801e-001
1.487500e+001	-2.284266e-001
1.489583e+001	-2.250833e-001
1.491667e+001	-2.291832e-001
1.493750e+001	-2.225320e-001
1.495833e+001	-2.323029e-001
1.497917e+001	-2.300218e-001
1.500000e+001	-2.257332e-001
1.502083e+001	-2.258164e-001
1.504167e+001	-2.237729e-001
1.506250e+001	-2.232659e-001
1.508333e+001	-2.263028e-001
1.510417e+001	-2.229600e-001
1.512500e+001	-2.150107e-001
1.514583e+001	-2.153324e-001
1.516667e+001	-2.255773e-001
1.518750e+001	-2.201081e-001
1.520833e+001	-2.236182e-001
1.522917e+001	-2.231111e-001
1.525000e+001	-2.213047e-001
1.527083e+001	-2.202073e-001
1.529167e+001	-2.239537e-001
1.531250e+001	-2.209658e-001
1.533333e+001	-2.229400e-001
1.535417e+001	-2.179438e-001
1.537500e+001	-2.205094e-001
1.539583e+001	-2.211841e-001
1.541667e+001	-2.196143e-001
1.543750e+001	-2.192263e-001
1.545833e+001	-2.220278e-001
1.547917e+001	-2.197488e-001
1.550000e+001	-2.173523e-001
1.552083e+001	-2.187367e-001
1.554167e+001	-2.196481e-001
1.556250e+001	-2.235127e-001
1.558333e+001	-2.168627e-001
1.560417e+001	-2.171837e-001
1.562500e+001	-2.185681e-001
1.564583e+001	-2.181800e-001
1.566667e+001	-2.279516e-001
1.568750e+001	-2.179929e-001
1.570833e+001	-2.228029e-001
1.572917e+001	-2.159167e-001
1.575000e+001	-2.256885e-001
1.577083e+001	-2.225819e-001
1.579167e+001	-2.236107e-001
1.581250e+001	-2.201503e-001
1.583333e+001	-2.214158e-001
1.585417e+001	-2.288239e-001
1.587500e+001	-2.206367e-001
1.589583e+001	-2.219021e-001
1.591667e+001	-2.226948e-001
1.593750e+001	-2.232510e-001
1.595833e+001	-2.179002e-001
1.597917e+001	-2.270813e-001
1.600000e+001	-2.277545e-001
1.602083e+001	-2.212215e-001
1.604167e+001	-2.240224e-001
1.606250e+001	-2.242239e-001
1.608333e+001	-2.163921e-001
1.610417e+001	-2.221475e-001
1.612500e+001	-2.215223e-001
1.614583e+001	-2.169991e-001
1.616667e+001	-2.157842e-001
1.618750e+001	-2.153969e-001
1.620833e+001	-2.197348e-001
1.622917e+001	-2.171018e-001
1.625000e+001	-2.144695e-001
1.627083e+001	-2.151454e-001
1.629167e+001	-2.160574e-001
1.631250e+001	-2.141342e-001
1.633333e+001	-2.154009e-001
1.635416e+001	-2.154858e-001
1.637500e+001	-2.259666e-001
1.639583e+001	-2.151812e-001
1.641667e+001	-2.127854e-001
1.643750e+001	-2.167696e-001
1.645833e+001	-2.181537e-001
1.647917e+001	-2.144581e-001
1.650000e+001	-2.108810e-001
1.652083e+001	-2.134478e-001
1.654167e+001	-2.155416e-001
1.656250e+001	-2.163355e-001
1.658333e+001	-2.118130e-001
1.660417e+001	-2.130801e-001
1.662500e+001	-2.183634e-001
1.664583e+001	-2.167940e-001
1.666667e+001	-2.130986e-001
1.668750e+001	-2.070410e-001
1.670833e+001	-2.170510e-001
1.672917e+001	-2.202072e-001
1.675000e+001	-2.155659e-001
1.677083e+001	-2.188404e-001
1.679166e+001	-2.137266e-001
1.681250e+001	-2.223177e-001
1.683333e+001	-2.143682e-001
1.685417e+001	-2.151620e-001
1.687500e+001	-2.122939e-001
1.689583e+001	-2.132064e-001
1.691667e+001	-2.155364e-001
1.693750e+001	-2.189289e-001
1.695833e+001	-2.134608e-001
1.697917e+001	-2.163815e-001
1.700000e+001	-2.152848e-001
1.702083e+001	-2.165512e-001
1.704167e+001	-2.211249e-001
1.706250e+001	-2.183735e-001
1.708333e+001	-2.133780e-001
1.710417e+001	-2.149992e-001
1.712500e+001	-2.088229e-001
1.714583e+001	-2.188324e-001
1.716667e+001	-2.118288e-001
1.718750e+001	-2.130956e-001
1.720833e+001	-2.142444e-001
1.722916e+001	-2.197635e-001
1.725000e+001	-2.163037e-001
1.727083e+001	-2.065831e-001
1.729167e+001	-2.141124e-001
1.731250e+001	-2.132524e-001
1.733333e+001	-2.145191e-001
1.735416e+001	-2.203927e-001
1.737500e+001	-2.153967e-001
1.739583e+001	-2.112287e-001
1.741667e+001	-2.140316e-001
1.743750e+001	-2.167158e-001
1.745833e+001	-2.146740e-001
1.747917e+001	-2.161766e-001
1.750000e+001	-2.179151e-001
1.752083e+001	-2.133921e-001
1.754167e+001	-2.171397e-001
1.756250e+001	-2.172240e-001
1.758333e+001	-2.142371e-001
1.760417e+001	-2.124318e-001
1.762500e+001	-2.121629e-001
1.764583e+001	-2.168557e-001
1.766666e+001	-2.105609e-001
1.768750e+001	-2.146633e-001
1.770833e+001	-2.067153e-001
1.772917e+001	-2.176701e-001
1.775000e+001	-2.189358e-001
1.777083e+001	-2.173660e-001
1.779166e+001	-2.149695e-001
1.781250e+001	-2.165902e-001
1.783333e+001	-2.124219e-001
1.785417e+001	-2.160514e-001
1.787500e+001	-2.153091e-001
1.789583e+001	-2.182290e-001
1.791667e+001	-2.165413e-001
1.793750e+001	-2.174527e-001
1.795833e+001	-2.111577e-001
1.797917e+001	-2.191584e-001
1.800000e+001	-2.171160e-001
1.802083e+001	-2.117660e-001
1.804167e+001	-2.055905e-001
1.806250e+001	-2.179632e-001
1.808333e+001	-2.143854e-001
1.810416e+001	-2.078548e-001
1.812500e+001	-2.132571e-001
1.814583e+001	-2.151144e-001
1.816667e+001	-2.088199e-001
1.818750e+001	-2.080791e-001
1.820833e+001	-2.101737e-001
1.822916e+001	-2.076604e-001
1.825000e+001	-2.076286e-001
1.827083e+001	-2.087783e-001
1.829167e+001	-2.061473e-001
1.831250e+001	-2.111955e-001
1.833333e+001	-2.100998e-001
1.835417e+001	-2.055785e-001
1.837500e+001	-2.051926e-001
1.839583e+001	-2.091778e-001
1.841667e+001	-2.092639e-001
1.843750e+001	-2.056878e-001
1.845833e+001	-2.017579e-001
1.847917e+001	-2.081065e-001
1.850000e+001	-2.077201e-001
1.852083e+001	-2.118229e-001
1.854166e+001	-2.080100e-001
1.856250e+001	-2.147117e-001
1.858333e+001	-2.018018e-001
1.860417e+001	-2.098044e-001
1.862500e+001	-2.075273e-001
1.864583e+001	-2.090312e-001
1.866666e+001	-2.104168e-001
1.868750e+001	-2.062496e-001
1.870833e+001	-2.053911e-001
1.872917e+001	-2.105576e-001
1.875000e+001	-2.137146e-001
1.877083e+001	-2.126184e-001
1.879167e+001	-2.116402e-001
1.881250e+001	-2.060553e-001
1.883333e+001	-2.148836e-001
1.885417e+001	-2.095343e-001
1.887500e+001	-2.056035e-001
1.889583e+001	-2.165586e-001
1.891667e+001	-2.073102e-001
1.893750e+001	-2.099956e-001
1.895833e+001	-2.025208e-001
1.897917e+001	-2.069789e-001
1.900000e+001	-2.086011e-001
1.902083e+001	-2.017173e-001
1.904167e+001	-2.091290e-001
1.906250e+001	-2.081515e-001
1.908333e+001	-2.085920e-001
1.910416e+001	-2.109225e-001
1.912500e+001	-2.110081e-001
1.914583e+001	-2.102667e-001
1.916667e+001	-2.108247e-001
1.918750e+001	-2.133910e-001
1.920833e+001	-2.112314e-001
1.922916e+001	-2.120256e-001
1.925000e+001	-2.089212e-001
1.927083e+001	-2.111335e-001
1.929167e+001	-2.046036e-001
1.931250e+001	-2.110694e-001
1.933333e+001	-2.122182e-001
1.935417e+001	-2.173831e-001
1.937500e+001	-2.076619e-001
1.939583e+001	-2.129461e-001
1.941667e+001	-2.197646e-001
1.943750e+001	-2.118151e-001
1.945833e+001	-2.100103e-001
1.947917e+001	-2.063155e-001
1.950000e+001	-2.138442e-001
1.952083e+001	-2.086132e-001
1.954166e+001	-2.061000e-001
1.956250e+001	-2.077222e-001
1.958333e+001	-2.141876e-001
1.960417e+001	-2.083655e-001
1.962500e+001	-2.130587e-001
1.964583e+001	-2.071188e-001
1.966666e+001	-2.046059e-001
1.968750e+001	-2.095362e-001
1.970833e+001	-2.121027e-001
1.972917e+001	-2.066355e-001
1.975000e+001	-2.090844e-001
1.977083e+001	-2.086977e-001
1.979167e+001	-2.052395e-001
1.981250e+001	-2.062712e-001
1.983333e+001	-2.096653e-001
1.985417e+001	-2.114048e-001
1.987500e+001	-2.132618e-001
1.989583e+001	-2.142918e-001
1.991667e+001	-2.010274e-001
1.993750e+001	-2.064309e-001
1.995833e+001	-2.092343e-001
1.997916e+001	-2.100286e-001
2.000000e+001	-2.121224e-001
2.002083e+001	-2.063009e-001
2.004167e+001	-2.135932e-001
2.006250e+001	-2.135598e-001
2.008333e+001	-2.121089e-001
2.010416e+001	-2.132571e-001
2.012500e+001	-2.070808e-001
2.014583e+001	-2.121285e-001
2.016667e+001	-2.122136e-001
2.018750e+001	-2.128892e-001
2.020833e+001	-2.082488e-001
2.022917e+001	-2.060900e-001
2.025000e+001	-2.136188e-001
2.027083e+001	-2.038983e-001
2.029167e+001	-2.069386e-001
2.031250e+001	-2.085603e-001
2.033333e+001	-2.094729e-001
2.035417e+001	-2.057784e-001
2.037500e+001	-2.117712e-001
2.039583e+001	-2.055953e-001
2.041666e+001	-2.070992e-001
2.043750e+001	-2.056496e-001
2.045833e+001	-2.078623e-001
2.047917e+001	-2.064123e-001
2.050000e+001	-2.074436e-001
2.052083e+001	-2.107192e-001
2.054166e+001	-2.116315e-001
2.056250e+001	-2.107714e-001
2.058333e+001	-2.073126e-001
2.060417e+001	-2.114151e-001
2.062500e+001	-2.050029e-001
2.064583e+001	-2.031993e-001
2.066666e+001	-2.095471e-001
2.068750e+001	-2.105777e-001
2.070833e+001	-2.081821e-001
2.072917e+001	-2.082680e-001
2.075000e+001	-2.061091e-001
2.077083e+001	-2.112751e-001
2.079167e+001	-2.059259e-001
2.081250e+001	-2.115644e-001
2.083333e+001	-2.110588e-001
2.085416e+001	-2.073636e-001
2.087500e+001	-2.037874e-001
2.089583e+001	-2.052917e-001
2.091667e+001	-2.062051e-001
2.093750e+001	-2.080631e-001
2.095833e+001	-2.087394e-001
2.097916e+001	-2.081164e-001
2.100000e+001	-2.109192e-001
2.102083e+001	-2.080510e-001
2.104167e+001	-2.024661e-001
2.106250e+001	-2.099956e-001
2.108333e+001	-2.104352e-001
2.110416e+001	-2.076853e-001
2.112500e+001	-2.130872e-001
2.114583e+001	-2.115179e-001
2.116667e+001	-2.006164e-001
2.118750e+001	-2.027120e-001
2.120833e+001	-2.087054e-001
2.122917e+001	-2.060739e-001
2.125000e+001	-2.082863e-001
2.127083e+001	-2.053006e-001
2.129167e+001	-2.072770e-001
2.131250e+001	-2.060634e-001
2.133333e+001	-2.047319e-001
2.135417e+001	-2.094253e-001
2.137500e+001	-2.112828e-001
2.139583e+001	-2.058154e-001
2.141666e+001	-2.093274e-001
2.143750e+001	-2.078772e-001
2.145833e+001	-2.032375e-001
2.147917e+001	-2.115934e-001
2.150000e+001	-2.087250e-001
2.152083e+001	-2.006595e-001
2.154166e+001	-2.071257e-001
2.156250e+001	-2.074479e-001
2.158333e+001	-2.028083e-001
2.160417e+001	-2.032494e-001
2.162500e+001	-2.015639e-001
2.164583e+001	-2.001153e-001
2.166667e+001	-2.065819e-001
2.168750e+001	-2.090304e-001
2.170833e+001	-2.016733e-001
2.172917e+001	-2.077852e-001
2.175000e+001	-1.980656e-001
2.177083e+001	-2.011067e-001
2.179167e+001	-2.049741e-001
2.181250e+001	-2.073049e-001
2.183333e+001	-2.055005e-001
2.185416e+001	-2.055865e-001
2.187500e+001	-2.018925e-001
2.189583e+001	-2.012705e-001
2.191667e+001	-2.109262e-001
2.193750e+001	-2.101843e-001
2.195833e+001	-2.082610e-001
2.197916e+001	-2.026762e-001
2.200000e+001	-2.081970e-001
2.202083e+001	-2.122990e-001
2.204167e+001	-1.967900e-001
2.206250e+001	-2.060924e-001
2.208333e+001	-2.040520e-001
2.210417e+001	-2.052015e-001
2.212500e+001	-2.005623e-001
2.214583e+001	-2.027760e-001
2.216667e+001	-2.087692e-001
2.218750e+001	-2.005852e-001
2.220833e+001	-2.014992e-001
2.222917e+001	-2.083196e-001
2.225000e+001	-2.003720e-001
2.227083e+001	-2.022312e-001
2.229166e+001	-2.051531e-001
2.231250e+001	-1.977969e-001
2.233333e+001	-2.017829e-001
2.235417e+001	-2.068315e-001
2.237500e+001	-2.078620e-001
2.239583e+001	-2.036950e-001
2.241666e+001	-2.072072e-001
2.243750e+001	-2.052845e-001
2.245833e+001	-2.022992e-001
2.247917e+001	-2.027402e-001
2.250000e+001	-1.998735e-001
2.252083e+001	-1.990155e-001
2.254166e+001	-2.021745e-001
2.256250e+001	-2.035605e-001
2.258333e+001	-2.005755e-001
2.260417e+001	-2.016074e-001
2.262500e+001	-2.040571e-001
2.264583e+001	-2.144208e-001
2.266667e+001	-2.084801e-001
2.268750e+001	-2.015956e-001
2.270833e+001	-2.054627e-001
2.272916e+001	-2.047218e-001
2.275000e+001	-2.025633e-001
2.277083e+001	-2.069027e-001
2.279167e+001	-2.023810e-001
2.281250e+001	-1.985693e-001
2.283333e+001	-1.998380e-001
2.285416e+001	-2.053592e-001
2.287500e+001	-2.073352e-001
2.289583e+001	-2.051764e-001
2.291667e+001	-2.045535e-001
2.293750e+001	-2.071205e-001
2.295833e+001	-2.102776e-001
2.297916e+001	-2.011480e-001
2.300000e+001	-2.000534e-001
2.302083e+001	-2.049840e-001
2.304167e+001	-2.003447e-001
2.306250e+001	-1.944069e-001
2.308333e+001	-2.026464e-001
2.310417e+001	-2.027328e-001
2.312500e+001	-1.964399e-001
2.314583e+001	-2.053877e-001
2.316666e+001	-2.018115e-001
2.318750e+001	-2.060330e-001
2.320833e+001	-1.986762e-001
2.322917e+001	-1.989999e-001
2.325000e+001	-2.033399e-001
2.327083e+001	-2.035443e-001
2.329166e+001	-2.012680e-001
2.331250e+001	-2.069070e-001
2.333333e+001	-2.015583e-001
2.335417e+001	-2.069610e-001
2.337500e+001	-2.053926e-001
2.339583e+001	-2.064236e-001
2.341666e+001	-2.060366e-001
2.343750e+001	-2.101388e-001
2.345833e+001	-2.091605e-001
2.347917e+001	-2.084187e-001
2.350000e+001	-2.113390e-001
2.352083e+001	-2.030360e-001
2.354167e+001	-2.066664e-001
2.356250e+001	-2.021448e-001
2.358333e+001	-2.024675e-001
2.360416e+001	-2.040897e-001
2.362500e+001	-1.953158e-001
2.364583e+001	-2.021373e-001
2.366667e+001	-2.074216e-001
2.368750e+001	-2.006554e-001
2.370833e+001	-2.048767e-001
2.372916e+001	-2.056715e-001
2.375000e+001	-1.997324e-001
2.377083e+001	-1.984018e-001
2.379167e+001	-2.017969e-001
2.381250e+001	-2.084987e-001
2.383333e+001	-1.992513e-001
2.385416e+001	-2.027642e-001
2.387500e+001	-2.013149e-001
2.389583e+001	-1.986844e-001
2.391667e+001	-2.088130e-001
2.393750e+001	-2.055902e-001
2.395833e+001	-2.048490e-001
2.397916e+001	-1.992643e-001
2.400000e+001	-1.984065e-001
2.402083e+001	-1.975486e-001
2.404167e+001	-2.028338e-001
2.406250e+001	-2.078816e-001
2.408333e+001	-1.987525e-001
2.410417e+001	-2.071089e-001
2.412500e+001	-2.028234e-001
2.414583e+001	-1.972391e-001
2.416666e+001	-2.018156e-001
2.418750e+001	-2.041467e-001
2.420833e+001	-2.039965e-001
2.422917e+001	-2.007747e-001
2.425000e+001	-2.046416e-001
2.427083e+001	-2.010654e-001
2.429166e+001	-2.013881e-001
2.431250e+001	-2.086809e-001
2.433333e+001	-1.916365e-001
2.435417e+001	-1.990493e-001
2.437500e+001	-2.049249e-001
2.439583e+001	-1.974501e-001
2.441666e+001	-2.028535e-001
2.443750e+001	-1.973874e-001
2.445833e+001	-2.006643e-001
2.447917e+001	-1.985064e-001
2.450000e+001	-1.978848e-001
2.452083e+001	-1.960820e-001
2.454167e+001	-2.003041e-001
2.456250e+001	-1.985007e-001
2.458333e+001	-1.937443e-001
2.460416e+001	-2.056458e-001
2.462500e+001	-1.993521e-001
2.464583e+001	-2.015653e-001
2.466667e+001	-1.991712e-001
2.468750e+001	-1.946508e-001
2.470833e+001	-2.030079e-001
2.472916e+001	-2.038029e-001
2.475000e+001	-1.966828e-001
2.477083e+001	-2.006685e-001
2.479167e+001	-1.965023e-001
2.481250e+001	-2.020241e-001
2.483333e+001	-1.944316e-001
2.485416e+001	-2.011350e-001
2.487500e+001	-1.981499e-001
2.489583e+001	-1.972921e-001
2.491667e+001	-2.034042e-001
2.493750e+001	-2.036083e-001
2.495833e+001	-1.936527e-001
2.497917e+001	-2.053180e-001
2.500000e+001	-1.945353e-001
2.502083e+001	-2.011205e-001
2.504166e+001	-2.034515e-001
2.506250e+001	-1.988121e-001
2.508333e+001	-2.037424e-001
2.510417e+001	-2.015839e-001
2.512500e+001	-2.006069e-001
2.514583e+001	-2.027017e-001
2.516666e+001	-1.972355e-001
2.518750e+001	-1.960234e-001
2.520833e+001	-2.022537e-001
2.522917e+001	-1.985598e-001
2.525000e+001	-2.006548e-001
2.527083e+001	-1.979062e-001
2.529166e+001	-2.029549e-001
2.531250e+001	-1.993788e-001
2.533333e+001	-1.968667e-001
2.535417e+001	-2.007343e-001
2.537500e+001	-2.020019e-001
2.539583e+001	-2.037422e-001
2.541667e+001	-1.982757e-001
2.543750e+001	-1.971813e-001
2.545833e+001	-1.976229e-001
2.547916e+001	-1.967649e-001
2.550000e+001	-2.067754e-001
2.552083e+001	-1.965830e-001
2.554167e+001	-1.966702e-001
2.556250e+001	-2.004198e-001
2.558333e+001	-1.968440e-001
2.560416e+001	-2.069727e-001
2.562500e+001	-2.084754e-001
2.564583e+001	-2.051344e-001
2.566667e+001	-2.045110e-001
2.568750e+001	-1.996350e-001
2.570833e+001	-1.935786e-001
2.572916e+001	-2.039443e-001
2.575000e+001	-1.942250e-001
2.577083e+001	-1.975023e-001
2.579167e+001	-2.032597e-001
2.581250e+001	-2.013372e-001
2.583333e+001	-1.956351e-001
2.585416e+001	-1.888708e-001
2.587500e+001	-1.962840e-001
2.589583e+001	-1.969619e-001
2.591666e+001	-1.976397e-001
2.593750e+001	-1.984356e-001
2.595833e+001	-1.987588e-001
2.597917e+001	-1.921118e-001
2.600000e+001	-1.963348e-001
2.602083e+001	-1.960677e-001
2.604166e+001	-1.962731e-001
2.606250e+001	-1.917531e-001
2.608333e+001	-1.900695e-001
2.610417e+001	-1.924027e-001
2.612500e+001	-1.939084e-001
2.614583e+001	-2.033287e-001
2.616666e+001	-1.953814e-001
2.618750e+001	-2.024387e-001
2.620833e+001	-1.943733e-001
2.622917e+001	-1.965876e-001
2.625000e+001	-1.992736e-001
2.627083e+001	-2.014866e-001
2.629166e+001	-1.980289e-001
2.631250e+001	-1.961074e-001
2.633333e+001	-1.953678e-001
2.635416e+001	-1.980541e-001
2.637500e+001	-1.942426e-001
2.639583e+001	-1.956296e-001
2.641667e+001	-1.994973e-001
2.643750e+001	-1.913145e-001
2.645833e+001	-1.921117e-001
2.647916e+001	-2.027135e-001
2.650000e+001	-1.824805e-001
2.652083e+001	-1.904856e-001
2.654167e+001	-1.947086e-001
2.656250e+001	-1.893621e-001
2.658333e+001	-1.959481e-001
2.660416e+001	-1.954447e-001
2.662500e+001	-1.976584e-001
2.664583e+001	-1.921930e-001
2.666667e+001	-1.961796e-001
2.668750e+001	-1.935497e-001
2.670833e+001	-1.980083e-001
2.672916e+001	-1.920703e-001
2.675000e+001	-1.933397e-001
2.677083e+001	-1.972078e-001
2.679167e+001	-1.993031e-001
2.681250e+001	-1.966725e-001
2.683333e+001	-1.942787e-001
2.685417e+001	-1.917674e-001
2.687500e+001	-1.874845e-001
2.689583e+001	-1.944253e-001
2.691666e+001	-1.999471e-001
2.693750e+001	-1.924729e-001
2.695833e+001	-2.028383e-001
2.697917e+001	-1.934733e-001
2.700000e+001	-1.953331e-001
2.702083e+001	-1.963655e-001
2.704166e+001	-1.936173e-001
2.706250e+001	-2.036282e-001
2.708333e+001	-1.970984e-001
2.710417e+001	-1.981305e-001
2.712500e+001	-1.924286e-001
2.714583e+001	-1.922801e-001
2.716666e+001	-1.991016e-001
2.718750e+001	-1.892651e-001
2.720833e+001	-1.894718e-001
2.722917e+001	-1.929861e-001
2.725000e+001	-1.994532e-001
2.727083e+001	-1.943415e-001
2.729166e+001	-1.947834e-001
2.731250e+001	-1.947526e-001
2.733333e+001	-1.950764e-001
2.735416e+001	-1.954000e-001
2.737500e+001	-1.974954e-001
2.739583e+001	-1.894311e-001
2.741667e+001	-1.877475e-001
2.743750e+001	-1.959876e-001
2.745833e+001	-1.982011e-001
2.747916e+001	-1.961614e-001
2.750000e+001	-2.016825e-001
2.752083e+001	-1.940898e-001
2.754167e+001	-1.991388e-001
2.756250e+001	-1.952087e-001
2.758333e+001	-1.893894e-001
2.760416e+001	-1.950301e-001
2.762500e+001	-1.986612e-001
2.764583e+001	-1.994566e-001
2.766667e+001	-1.950538e-001
2.768750e+001	-1.964407e-001
2.770833e+001	-1.908571e-001
2.772916e+001	-1.935443e-001
2.775000e+001	-1.884340e-001
2.777083e+001	-1.965557e-001
2.779166e+001	-1.917991e-001
2.781250e+001	-1.973213e-001
2.783333e+001	-1.966992e-001
2.785417e+001	-1.895800e-001
2.787500e+001	-1.906133e-001
2.789583e+001	-1.875118e-001
2.791666e+001	-1.909085e-001
2.793750e+001	-1.870982e-001
2.795833e+001	-1.841155e-001
2.797917e+001	-1.922381e-001
2.800000e+001	-1.949250e-001
2.802083e+001	-1.983200e-001
2.804166e+001	-1.945079e-001
2.806250e+001	-1.869167e-001
2.808333e+001	-1.906677e-001
2.810417e+001	-2.003246e-001
2.812500e+001	-1.941496e-001
2.814583e+001	-1.860857e-001
2.816666e+001	-1.920815e-001
2.818750e+001	-1.888615e-001
2.820833e+001	-1.927303e-001
2.822916e+001	-1.910461e-001
2.825000e+001	-1.965681e-001
2.827083e+001	-1.903939e-001
2.829167e+001	-1.927266e-001
2.831250e+001	-1.925779e-001
2.833333e+001	-1.951464e-001
2.835416e+001	-1.900357e-001
2.837500e+001	-1.905965e-001
2.839583e+001	-1.952916e-001
2.841667e+001	-1.923074e-001
2.843750e+001	-1.980654e-001
2.845833e+001	-1.931903e-001
2.847916e+001	-1.935142e-001
2.850000e+001	-1.923020e-001
2.852083e+001	-1.910903e-001
2.854167e+001	-1.853897e-001
2.856250e+001	-1.936301e-001
2.858333e+001	-1.885197e-001
2.860416e+001	-1.932152e-001
2.862500e+001	-1.924758e-001
2.864583e+001	-1.961076e-001
2.866666e+001	-1.906421e-001
2.868750e+001	-1.946284e-001
2.870833e+001	-1.879821e-001
2.872917e+001	-1.884250e-001
2.875000e+001	-1.909943e-001
2.877083e+001	-1.865932e-001
2.879166e+001	-1.922343e-001
2.881250e+001	-1.957478e-001
2.883333e+001	-1.900461e-001
2.885417e+001	-1.936783e-001
2.887500e+001	-1.927025e-001
2.889583e+001	-1.871195e-001
2.891666e+001	-1.970135e-001
2.893750e+001	-1.942648e-001
2.895833e+001	-1.945883e-001
2.897917e+001	-1.927853e-001
2.900000e+001	-1.896832e-001
2.902083e+001	-1.887080e-001
2.904166e+001	-1.858431e-001
2.906250e+001	-1.881766e-001
2.908333e+001	-1.894464e-001
2.910417e+001	-1.960319e-001
2.912500e+001	-1.931654e-001
2.914583e+001	-1.900632e-001
2.916666e+001	-1.900331e-001
2.918750e+001	-1.856321e-001
2.920833e+001	-1.911554e-001
2.922916e+001	-1.871084e-001
2.925000e+001	-1.899141e-001
2.927083e+001	-1.835049e-001
2.929167e+001	-1.956440e-001
2.931250e+001	-1.832086e-001
2.933333e+001	-1.910949e-001
2.935416e+001	-1.907103e-001
2.937500e+001	-1.913888e-001
2.939583e+001	-1.921854e-001
2.941667e+001	-1.914458e-001
2.943750e+001	-1.885802e-001
2.945833e+001	-1.892594e-001
2.947916e+001	-1.826137e-001
2.950000e+001	-1.850662e-001
2.952083e+001	-1.899985e-001
2.954167e+001	-1.936306e-001
2.956250e+001	-1.895832e-001
2.958333e+001	-1.906164e-001
2.960416e+001	-1.921219e-001
2.962500e+001	-1.919730e-001
2.964583e+001	-1.849726e-001
2.966666e+001	-1.875425e-001
2.968750e+001	-1.863316e-001
2.970833e+001	-1.828763e-001
2.972917e+001	-1.785949e-001
2.975000e+001	-1.871908e-001
2.977083e+001	-1.888152e-001
2.979166e+001	-1.903210e-001
2.981250e+001	-1.904088e-001
2.983333e+001	-1.909692e-001
2.985417e+001	-1.902301e-001
2.987500e+001	-1.847657e-001
2.989583e+001	-1.887531e-001
2.991666e+001	-1.851792e-001
2.993750e+001	-1.837325e-001
2.995833e+001	-1.827584e-001
2.997917e+001	-1.948976e-001
3.000000e+001	-1.932124e-001
3.002083e+001	-1.866843e-001
3.004166e+001	-1.837014e-001
3.006250e+001	-1.873347e-001
3.008333e+001	-1.869505e-001
3.010416e+001	-1.928276e-001
3.012500e+001	-1.859451e-001
3.014583e+001	-1.830805e-001
3.016667e+001	-1.900217e-001
3.018750e+001	-1.907002e-001
3.020833e+001	-1.847631e-001
3.022916e+001	-1.930034e-001
3.025000e+001	-1.953352e-001
3.027083e+001	-1.899876e-001
3.029167e+001	-1.955098e-001
3.031250e+001	-1.829560e-001
3.033333e+001	-1.881252e-001
3.035416e+001	-1.866778e-001
3.037500e+001	-1.900740e-001
3.039583e+001	-1.931151e-001
3.041667e+001	-1.813891e-001
3.043750e+001	-1.937647e-001
3.045833e+001	-1.812113e-001
3.047916e+001	-1.843726e-001
3.050000e+001	-1.896594e-001
3.052083e+001	-1.831320e-001
3.054166e+001	-1.917268e-001
3.056250e+001	-1.886247e-001
3.058333e+001	-1.864682e-001
3.060416e+001	-1.904553e-001
3.062500e+001	-1.888891e-001
3.064583e+001	-1.825979e-001
3.066666e+001	-1.846956e-001
3.068750e+001	-1.893916e-001
3.070833e+001	-1.822735e-001
3.072917e+001	-1.866157e-001
3.075000e+001	-1.844597e-001
3.077083e+001	-1.867932e-001
3.079166e+001	-1.884175e-001
3.081250e+001	-1.834258e-001
3.083333e+001	-1.880040e-001
3.085417e+001	-1.772240e-001
3.087500e+001	-1.875920e-001
3.089583e+001	-1.870896e-001
3.091666e+001	-1.830434e-001
3.093750e+001	-1.863222e-001
3.095833e+001	-1.885371e-001
3.097916e+001	-1.861443e-001
3.100000e+001	-1.822166e-001
3.102083e+001	-1.908115e-001
3.104166e+001	-1.866462e-001
3.106250e+001	-1.840176e-001
3.108333e+001	-1.895409e-001
3.110416e+001	-1.910463e-001
3.112500e+001	-1.813285e-001
3.114583e+001	-1.888606e-001
3.116667e+001	-1.841050e-001
3.118750e+001	-1.836034e-001
3.120833e+001	-1.786126e-001
3.122916e+001	-1.863815e-001
3.125000e+001	-1.869426e-001
3.127083e+001	-1.840776e-001
3.129167e+001	-1.878286e-001
3.131250e+001	-1.888619e-001
3.133333e+001	-1.897767e-001
3.135416e+001	-1.865568e-001
3.137500e+001	-1.845189e-001
3.139583e+001	-1.874428e-001
3.141666e+001	-1.924926e-001
3.143750e+001	-1.823022e-001
3.145833e+001	-1.891250e-001
3.147916e+001	-1.812979e-001
3.150000e+001	-1.888299e-001
3.152083e+001	-1.857282e-001
3.154167e+001	-1.843992e-001
3.156250e+001	-1.805897e-001
3.158333e+001	-1.825694e-001
3.160417e+001	-1.808865e-001
3.162500e+001	-1.805037e-001
3.164583e+001	-1.902804e-001
3.166666e+001	-1.824529e-001
3.168750e+001	-1.859680e-001
3.170833e+001	-1.796774e-001
3.172916e+001	-1.866188e-001
3.175000e+001	-1.854077e-001
3.177083e+001	-1.786445e-001
3.179167e+001	-1.827511e-001
3.181250e+001	-1.850848e-001
3.183333e+001	-1.867091e-001
3.185417e+001	-1.847893e-001
3.187500e+001	-1.857049e-001
3.189583e+001	-1.879197e-001
3.191666e+001	-1.885986e-001
3.193750e+001	-1.899858e-001
3.195833e+001	-1.814496e-001
3.197916e+001	-1.847286e-001
3.200000e+001	-1.878889e-001
3.202083e+001	-1.867955e-001
3.204166e+001	-1.851119e-001
3.206250e+001	-1.883901e-001
3.208333e+001	-1.861151e-001
3.210417e+001	-1.852587e-001
3.212500e+001	-1.919625e-001
3.214583e+001	-1.841348e-001
3.216666e+001	-1.903664e-001
3.218750e+001	-1.895090e-001
3.220833e+001	-1.817996e-001
3.222916e+001	-1.888589e-001
3.225000e+001	-1.851664e-001
3.227083e+001	-1.828923e-001
3.229166e+001	-1.815637e-001
3.231250e+001	-1.876778e-001
3.233333e+001	-1.864665e-001
3.235416e+001	-1.872634e-001
3.237500e+001	-1.847526e-001
3.239583e+001	-1.882671e-001
3.241666e+001	-1.895363e-001
3.243750e+001	-1.851348e-001
3.245833e+001	-1.877041e-001
3.247916e+001	-1.932262e-001
3.250000e+001	-1.853982e-001
3.252083e+001	-1.833603e-001
3.254166e+001	-1.840398e-001
3.256250e+001	-1.764498e-001
3.258333e+001	-1.872903e-001
3.260416e+001	-1.883235e-001
3.262500e+001	-1.815595e-001
3.264583e+001	-1.823576e-001
3.266667e+001	-1.817379e-001
3.268750e+001	-1.820634e-001
3.270833e+001	-1.860509e-001
3.272916e+001	-1.879113e-001
3.275000e+001	-1.810291e-001
3.277083e+001	-1.761569e-001
3.279166e+001	-1.859343e-001
3.281250e+001	-1.922836e-001
3.283333e+001	-1.797303e-001
3.285416e+001	-1.836002e-001
3.287500e+001	-1.847521e-001
3.289583e+001	-1.810606e-001
3.291666e+001	-1.803228e-001
3.293750e+001	-1.811211e-001
3.295833e+001	-1.827462e-001
3.297916e+001	-1.796456e-001
3.300000e+001	-1.867050e-001
3.302083e+001	-1.870294e-001
3.304166e+001	-1.827464e-001
3.306250e+001	-1.802365e-001
3.308333e+001	-1.805621e-001
3.310416e+001	-1.833685e-001
3.312500e+001	-1.853477e-001
3.314583e+001	-1.866174e-001
3.316666e+001	-1.848151e-001
3.318750e+001	-1.821867e-001
3.320833e+001	-1.827481e-001
3.322917e+001	-1.868536e-001
3.325000e+001	-1.839883e-001
3.327083e+001	-1.807693e-001
3.329166e+001	-1.809767e-001
3.331250e+001	-1.804754e-001
3.333333e+001	-1.811554e-001
3.335416e+001	-1.840797e-001
3.337500e+001	-1.860584e-001
3.339583e+001	-1.817757e-001
3.341666e+001	-1.854088e-001
3.343750e+001	-1.797086e-001
3.345833e+001	-1.833422e-001
3.347916e+001	-1.797686e-001
3.350000e+001	-1.783225e-001
3.352083e+001	-1.773491e-001
3.354167e+001	-1.819282e-001
3.356250e+001	-1.840253e-001
3.358333e+001	-1.821058e-001
3.360416e+001	-1.831398e-001
3.362500e+001	-1.803933e-001
3.364583e+001	-1.826089e-001
3.366666e+001	-1.843519e-001
3.368750e+001	-1.767616e-001
3.370833e+001	-1.851209e-001
3.372916e+001	-1.756405e-001
3.375000e+001	-1.769122e-001
3.377083e+001	-1.856260e-001
3.379166e+001	-1.785081e-001
3.381250e+001	-1.829687e-001
3.383333e+001	-1.843570e-001
3.385416e+001	-1.882255e-001
3.387500e+001	-1.811071e-001
3.389583e+001	-1.811964e-001
3.391666e+001	-1.801041e-001
3.393750e+001	-1.748774e-001
3.395833e+001	-1.826466e-001
3.397916e+001	-1.852160e-001
3.400000e+001	-1.843594e-001
3.402083e+001	-1.832664e-001
3.404166e+001	-1.846545e-001
3.406250e+001	-1.816715e-001
3.408333e+001	-1.710102e-001
3.410417e+001	-1.774808e-001
3.412500e+001	-1.807602e-001
3.414583e+001	-1.812037e-001
3.416666e+001	-1.755043e-001
3.418750e+001	-1.783116e-001
3.420833e+001	-1.741485e-001
3.422916e+001	-1.773106e-001
3.425000e+001	-1.817713e-001
3.427083e+001	-1.792614e-001
3.429166e+001	-1.771063e-001
3.431250e+001	-1.764876e-001
3.433333e+001	-1.841381e-001
3.435416e+001	-1.830452e-001
3.437500e+001	-1.811255e-001
3.439583e+001	-1.782612e-001
3.441666e+001	-1.804774e-001
3.443750e+001	-1.813935e-001
3.445833e+001	-1.865622e-001
3.447916e+001	-1.775538e-001
3.450000e+001	-1.830777e-001
3.452083e+001	-1.792680e-001
3.454166e+001	-1.814837e-001
3.456250e+001	-1.761386e-001
3.458333e+001	-1.797725e-001
3.460416e+001	-1.821064e-001
3.462500e+001	-1.778244e-001
3.464583e+001	-1.841751e-001
3.466666e+001	-1.778842e-001
3.468750e+001	-1.775015e-001
3.470833e+001	-1.840886e-001
3.472916e+001	-1.807511e-001
3.475000e+001	-1.850930e-001
3.477083e+001	-1.818733e-001
3.479166e+001	-1.762918e-001
3.481250e+001	-1.802801e-001
3.483333e+001	-1.839133e-001
3.485416e+001	-1.760867e-001
3.487500e+001	-1.805478e-001
3.489583e+001	-1.775653e-001
3.491666e+001	-1.773006e-001
3.493750e+001	-1.867229e-001
3.495833e+001	-1.794866e-001
3.497917e+001	-1.772131e-001
3.500000e+001	-1.917153e-001
3.502083e+001	-1.745543e-001
3.504166e+001	-1.742903e-001
3.506250e+001	-1.720181e-001
3.508333e+001	-1.750623e-001
3.510416e+001	-1.738531e-001
3.512500e+001	-1.772512e-001
3.514583e+001	-1.772228e-001
3.516666e+001	-1.695158e-001
3.518750e+001	-1.731512e-001
3.520833e+001	-1.760769e-001
3.522916e+001	-1.823099e-001
3.525000e+001	-1.785003e-001
3.527083e+001	-1.709110e-001
3.529166e+001	-1.711202e-001
3.531250e+001	-1.761730e-001
3.533333e+001	-1.751996e-001
3.535416e+001	-1.735178e-001
3.537500e+001	-1.777429e-001
3.539583e+001	-1.807858e-001
3.541666e+001	-1.769765e-001
3.543750e+001	-1.710414e-001
3.545833e+001	-1.769210e-001
3.547916e+001	-1.797278e-001
3.550000e+001	-1.789901e-001
3.552083e+001	-1.706919e-001
3.554166e+001	-1.739726e-001
3.556250e+001	-1.838679e-001
3.558333e+001	-1.730880e-001
3.560416e+001	-1.784946e-001
3.562500e+001	-1.777571e-001
3.564583e+001	-1.733576e-001
3.566666e+001	-1.846708e-001
3.568750e+001	-1.755444e-001
3.570833e+001	-1.664199e-001
3.572916e+001	-1.746631e-001
3.575000e+001	-1.794786e-001
3.577083e+001	-1.723617e-001
3.579166e+001	-1.710348e-001
3.581250e+001	-1.743153e-001
3.583333e+001	-1.781859e-001
3.585417e+001	-1.716598e-001
3.587500e+001	-1.774212e-001
3.589583e+001	-1.778651e-001
3.591666e+001	-1.798447e-001
3.593750e+001	-1.732002e-001
3.595833e+001	-1.781342e-001
3.597916e+001	-1.773966e-001
3.600000e+001	-1.752418e-001
3.602083e+001	-1.801751e-001
3.604166e+001	-1.790827e-001
3.606250e+001	-1.739741e-001
3.608333e+001	-1.767815e-001
3.610416e+001	-1.748628e-001
3.612500e+001	-1.697551e-001
3.614583e+001	-1.744536e-001
3.616666e+001	-1.763156e-001
3.618750e+001	-1.709713e-001
3.620833e+001	-1.825212e-001
3.622916e+001	-1.733954e-001
3.625000e+001	-1.710049e-001
3.627083e+001	-1.804283e-001
3.629166e+001	-1.768551e-001
3.631250e+001	-1.737552e-001
3.633333e+001	-1.776258e-001
3.635416e+001	-1.809048e-001
3.637500e+001	-1.762683e-001
3.639583e+001	-1.721052e-001
3.641667e+001	-1.760942e-001
3.643750e+001	-1.748846e-001
3.645833e+001	-1.740295e-001
3.647916e+001	-1.774275e-001
3.650000e+001	-1.844868e-001
3.652083e+001	-1.816214e-001
3.654166e+001	-1.807649e-001
3.656250e+001	-1.748289e-001
3.658333e+001	-1.755095e-001
3.660416e+001	-1.772535e-001
3.662500e+001	-1.797055e-001
3.664583e+001	-1.760142e-001
3.666666e+001	-1.742139e-001
3.668750e+001	-1.761941e-001
3.670833e+001	-1.814816e-001
3.672916e+001	-1.682212e-001
3.675000e+001	-1.730379e-001
3.677083e+001	-1.766724e-001
3.679166e+001	-1.759351e-001
3.681250e+001	-1.798049e-001
3.683333e+001	-1.705614e-001
3.685416e+001	-1.776223e-001
3.687500e+001	-1.739313e-001
3.689583e+001	-1.861892e-001
3.691666e+001	-1.813152e-001
3.693750e+001	-1.737250e-001
3.695833e+001	-1.806670e-001
3.697916e+001	-1.718957e-001
3.700000e+001	-1.786018e-001
3.702083e+001	-1.716029e-001
3.704166e+001	-1.807898e-001
3.706250e+001	-1.742631e-001
3.708333e+001	-1.770703e-001
3.710416e+001	-1.740882e-001
3.712500e+001	-1.754778e-001
3.714583e+001	-1.724961e-001
3.716666e+001	-1.741223e-001
3.718750e+001	-1.755117e-001
3.720833e+001	-1.732389e-001
3.722916e+001	-1.732111e-001
3.725000e+001	-1.749552e-001
3.727083e+001	-1.802428e-001
3.729167e+001	-1.744250e-001
3.731250e+001	-1.703802e-001
3.733333e+001	-1.716524e-001
3.735416e+001	-1.700891e-001
3.737500e+001	-1.835292e-001
3.739583e+001	-1.684961e-001
3.741666e+001	-1.689419e-001
3.743750e+001	-1.774203e-001
3.745833e+001	-1.808175e-001
3.747916e+001	-1.738180e-001
3.750000e+001	-1.695373e-001
3.752083e+001	-1.714001e-001
3.754166e+001	-1.680649e-001
3.756250e+001	-1.670931e-001
3.758333e+001	-1.782891e-001
3.760416e+001	-1.767243e-001
3.762500e+001	-1.756324e-001
3.764583e+001	-1.746590e-001
3.766666e+001	-1.703780e-001
3.768750e+001	-1.756666e-001
3.770833e+001	-1.694952e-001
3.772916e+001	-1.686411e-001
3.775000e+001	-1.674329e-001
3.777083e+001	-1.727221e-001
3.779166e+001	-1.698590e-001
3.781250e+001	-1.678235e-001
3.783333e+001	-1.728764e-001
3.785416e+001	-1.752112e-001
3.787500e+001	-1.741196e-001
3.789583e+001	-1.763359e-001
3.791666e+001	-1.687468e-001
3.793750e+001	-1.677746e-001
3.795833e+001	-1.724732e-001
3.797916e+001	-1.744536e-001
3.800000e+001	-1.700544e-001
3.802083e+001	-1.671918e-001
3.804166e+001	-1.737805e-001
3.806250e+001	-1.700905e-001
3.808333e+001	-1.634475e-001
3.810416e+001	-1.611771e-001
3.812500e+001	-1.596159e-001
3.814583e+001	-1.643162e-001
3.816666e+001	-1.753947e-001
3.818750e+001	-1.720582e-001
3.820833e+001	-1.704947e-001
3.822916e+001	-1.729482e-001
3.825000e+001	-1.680768e-001
3.827083e+001	-1.756103e-001
3.829166e+001	-1.664856e-001
3.831250e+001	-1.704754e-001
3.833333e+001	-1.751734e-001
3.835416e+001	-1.723097e-001
3.837500e+001	-1.713366e-001
3.839583e+001	-1.690645e-001
3.841666e+001	-1.702186e-001
3.843750e+001	-1.743258e-001
3.845833e+001	-1.714623e-001
3.847916e+001	-1.739156e-001
3.850000e+001	-1.708159e-001
3.852083e+001	-1.706701e-001
3.854166e+001	-1.694613e-001
3.856250e+001	-1.663626e-001
3.858333e+001	-1.795668e-001
3.860416e+001	-1.683147e-001
3.862500e+001	-1.754938e-001
3.864583e+001	-1.686133e-001
3.866666e+001	-1.730754e-001
3.868750e+001	-1.725748e-001
3.870833e+001	-1.685302e-001
3.872917e+001	-1.709840e-001
3.875000e+001	-1.698931e-001
3.877083e+001	-1.690387e-001
3.879166e+001	-1.686573e-001
3.881250e+001	-1.666216e-001
3.883333e+001	-1.738011e-001
3.885416e+001	-1.776713e-001
3.887500e+001	-1.680733e-001
3.889583e+001	-1.774971e-001
3.891666e+001	-1.725064e-001
3.893750e+001	-1.669262e-001
3.895833e+001	-1.661904e-001
3.897916e+001	-1.747876e-001
3.900000e+001	-1.726327e-001
3.902083e+001	-1.767393e-001
3.904166e+001	-1.639521e-001
3.906250e+001	-1.717226e-001
3.908333e+001	-1.750024e-001
3.910416e+001	-1.696579e-001
3.912500e+001	-1.754192e-001
3.914583e+001	-1.703106e-001
3.916666e+001	-1.731182e-001
3.918750e+001	-1.720269e-001
3.920833e+001	-1.723534e-001
3.922916e+001	-1.718529e-001
3.925000e+001	-1.730062e-001
3.927083e+001	-1.739233e-001
3.929166e+001	-1.662161e-001
3.931250e+001	-1.710330e-001
3.933333e+001	-1.704145e-001
3.935416e+001	-1.703869e-001
3.937500e+001	-1.684691e-001
3.939583e+001	-1.664337e-001
3.941666e+001	-1.746763e-001
3.943750e+001	-1.689773e-001
3.945833e+001	-1.652878e-001
3.947916e+001	-1.712862e-001
3.950000e+001	-1.703131e-001
3.952083e+001	-1.715849e-001
3.954166e+001	-1.749830e-001
3.956250e+001	-1.724737e-001
3.958333e+001	-1.751625e-001
3.960416e+001	-1.700542e-001
3.962500e+001	-1.689634e-001
3.964583e+001	-1.676365e-001
3.966666e+001	-1.682002e-001
3.968750e+001	-1.694725e-001
3.970833e+001	-1.682635e-001
3.972916e+001	-1.703628e-001
3.975000e+001	-1.761238e-001
3.977083e+001	-1.665260e-001
3.979166e+001	-1.692161e-001
3.981250e+001	-1.779306e-001
3.983333e+001	-1.626622e-001
3.985416e+001	-1.730318e-001
3.987500e+001	-1.680419e-001
3.989583e+001	-1.747483e-001
3.991666e+001	-1.776731e-001
3.993750e+001	-1.724459e-001
3.995833e+001	-1.669836e-001
3.997916e+001	-1.687286e-001
4.000000e+001	-1.701190e-001
4.002083e+001	-1.679648e-001
4.004166e+001	-1.697096e-001
4.006250e+001	-1.688551e-001
4.008333e+001	-1.698909e-001
4.010416e+001	-1.725805e-001
4.012500e+001	-1.705438e-001
4.014583e+001	-1.646094e-001
4.016666e+001	-1.648191e-001
4.018750e+001	-1.642020e-001
4.020833e+001	-1.716180e-001
4.022916e+001	-1.685185e-001
4.025000e+001	-1.723896e-001
4.027083e+001	-1.763779e-001
4.029166e+001	-1.777663e-001
4.031250e+001	-1.733660e-001
4.033333e+001	-1.696757e-001
4.035416e+001	-1.733100e-001
4.037500e+001	-1.637130e-001
4.039583e+001	-1.658129e-001
4.041666e+001	-1.648411e-001
4.043750e+001	-1.724931e-001
4.045833e+001	-1.730556e-001
4.047916e+001	-1.736180e-001
4.050000e+001	-1.727625e-001
4.052083e+001	-1.700170e-001
4.054166e+001	-1.658546e-001
4.056250e+001	-1.701987e-001
4.058333e+001	-1.745419e-001
4.060416e+001	-1.720324e-001
4.062500e+001	-1.718863e-001
4.064583e+001	-1.668964e-001
4.066666e+001	-1.704133e-001
4.068750e+001	-1.746382e-001
4.070833e+001	-1.672853e-001
4.072916e+001	-1.778902e-001
4.075000e+001	-1.703002e-001
4.077083e+001	-1.709811e-001
4.079166e+001	-1.716621e-001
4.081250e+001	-1.757684e-001
4.083333e+001	-1.730224e-001
4.085416e+001	-1.748843e-001
4.087500e+001	-1.732015e-001
4.089583e+001	-1.688021e-001
4.091666e+001	-1.688928e-001
4.093750e+001	-1.605958e-001
4.095833e+001	-1.676580e-001
4.097916e+001	-1.671582e-001
4.100000e+001	-1.653590e-001
4.102083e+001	-1.762006e-001
4.104166e+001	-1.690833e-001
4.106250e+001	-1.713004e-001
4.108333e+001	-1.735168e-001
4.110416e+001	-1.734882e-001
4.112500e+001	-1.748771e-001
4.114583e+001	-1.707136e-001
4.116666e+001	-1.736391e-001
4.118750e+001	-1.646324e-001
4.120833e+001	-1.692128e-001
4.122916e+001	-1.691852e-001
4.125000e+001	-1.756549e-001
4.127083e+001	-1.731449e-001
4.129166e+001	-1.680367e-001
4.131250e+001	-1.671823e-001
4.133333e+001	-1.662101e-001
4.135416e+001	-1.737434e-001
4.137500e+001	-1.758412e-001
4.139583e+001	-1.665978e-001
4.141666e+001	-1.725955e-001
4.143750e+001	-1.730396e-001
4.145833e+001	-1.704121e-001
4.147916e+001	-1.688484e-001
4.150000e+001	-1.764995e-001
4.152083e+001	-1.635936e-001
4.154166e+001	-1.694738e-001
4.156250e+001	-1.713362e-001
4.158333e+001	-1.658739e-001
4.160416e+001	-1.711628e-001
4.162500e+001	-1.706621e-001
4.164583e+001	-1.774858e-001
[truncated: 48 more rows]
