# Supplementary material for: Prediction of modal parameters for thin-walled blade milling process considering material removal effect
Source: PLoS One. 2025 Sep 9;20(9):e0323871. doi: 10.1371/journal.pone.0323871 (PMC12419624; doi:10.1371/journal.pone.0323871)
Supplement: S1 File — (ZIP) [file pone.0323871.s001.zip › share data/modal test/power amplified.txt]

1.000000e-030	-9.029778e+000
2.343750e+001	-9.028892e+000
4.687500e+001	-9.026268e+000
7.031250e+001	-9.021996e+000
9.375000e+001	-9.016227e+000
1.171875e+002	-9.009162e+000
1.406250e+002	-9.001053e+000
1.640625e+002	-8.992188e+000
1.875000e+002	-8.982897e+000
2.109375e+002	-8.973524e+000
2.343750e+002	-8.964437e+000
2.578125e+002	-8.956009e+000
2.812501e+002	-8.948610e+000
3.046874e+002	-8.942604e+000
3.281250e+002	-8.938339e+000
3.515626e+002	-8.936141e+000
3.750001e+002	-8.936310e+000
3.984374e+002	-8.939115e+000
4.218750e+002	-8.944789e+000
4.453126e+002	-8.953532e+000
4.687501e+002	-8.965503e+000
4.921875e+002	-8.980824e+000
5.156249e+002	-8.999577e+000
5.390626e+002	-9.021805e+000
5.625000e+002	-9.047515e+000
5.859376e+002	-9.076676e+000
6.093751e+002	-9.109226e+000
6.328124e+002	-9.145066e+000
6.562499e+002	-9.184069e+000
6.796874e+002	-9.226080e+000
7.031250e+002	-9.270924e+000
7.265626e+002	-9.318398e+000
7.500000e+002	-9.368285e+000
7.734373e+002	-9.420359e+000
7.968752e+002	-9.474379e+000
8.203124e+002	-9.530102e+000
8.437499e+002	-9.587287e+000
8.671874e+002	-9.645697e+000
8.906250e+002	-9.705106e+000
9.140625e+002	-9.765305e+000
9.375000e+002	-9.826101e+000
9.609374e+002	-9.887332e+000
9.843748e+002	-9.948857e+000
1.007813e+003	-1.001057e+001
1.031250e+003	-1.007240e+001
1.054687e+003	-1.013432e+001
1.078125e+003	-1.019631e+001
1.101562e+003	-1.025841e+001
1.125000e+003	-1.032069e+001
1.148438e+003	-1.038324e+001
1.171875e+003	-1.044620e+001
1.195313e+003	-1.050972e+001
1.218750e+003	-1.057395e+001
1.242188e+003	-1.063910e+001
1.265625e+003	-1.070535e+001
1.289063e+003	-1.077291e+001
1.312500e+003	-1.084197e+001
1.335937e+003	-1.091272e+001
1.359375e+003	-1.098534e+001
1.382813e+003	-1.106001e+001
1.406250e+003	-1.113686e+001
1.429687e+003	-1.121602e+001
1.453125e+003	-1.129760e+001
1.476563e+003	-1.138165e+001
1.500000e+003	-1.146822e+001
1.523437e+003	-1.155734e+001
1.546875e+003	-1.164898e+001
1.570312e+003	-1.174311e+001
1.593750e+003	-1.183964e+001
1.617187e+003	-1.193849e+001
1.640625e+003	-1.203954e+001
1.664063e+003	-1.214266e+001
1.687500e+003	-1.224768e+001
1.710938e+003	-1.235445e+001
1.734375e+003	-1.246280e+001
1.757812e+003	-1.257254e+001
1.781250e+003	-1.268352e+001
1.804688e+003	-1.279555e+001
1.828125e+003	-1.290849e+001
1.851562e+003	-1.302219e+001
1.875000e+003	-1.313653e+001
1.898438e+003	-1.325142e+001
1.921875e+003	-1.336678e+001
1.945312e+003	-1.348256e+001
1.968750e+003	-1.359875e+001
1.992188e+003	-1.371536e+001
2.015625e+003	-1.383245e+001
2.039063e+003	-1.395007e+001
2.062500e+003	-1.406833e+001
2.085938e+003	-1.418735e+001
2.109375e+003	-1.430727e+001
2.132813e+003	-1.442824e+001
2.156250e+003	-1.455043e+001
2.179687e+003	-1.467402e+001
2.203125e+003	-1.479917e+001
2.226562e+003	-1.492605e+001
2.250000e+003	-1.505482e+001
2.273438e+003	-1.518561e+001
2.296875e+003	-1.531854e+001
2.320313e+003	-1.545371e+001
2.343750e+003	-1.559117e+001
2.367188e+003	-1.573096e+001
2.390625e+003	-1.587307e+001
2.414063e+003	-1.601746e+001
2.437500e+003	-1.616406e+001
2.460938e+003	-1.631275e+001
2.484375e+003	-1.646337e+001
2.507813e+003	-1.661575e+001
2.531250e+003	-1.676966e+001
2.554687e+003	-1.692488e+001
2.578125e+003	-1.708113e+001
2.601563e+003	-1.723815e+001
2.625000e+003	-1.739564e+001
2.648438e+003	-1.755333e+001
2.671875e+003	-1.771094e+001
2.695313e+003	-1.786820e+001
2.718750e+003	-1.802487e+001
2.742188e+003	-1.818075e+001
2.765625e+003	-1.833565e+001
2.789062e+003	-1.848944e+001
2.812501e+003	-1.864201e+001
2.835937e+003	-1.879333e+001
2.859375e+003	-1.894339e+001
2.882813e+003	-1.909223e+001
2.906250e+003	-1.923994e+001
2.929687e+003	-1.938662e+001
2.953125e+003	-1.953244e+001
2.976563e+003	-1.967755e+001
3.000001e+003	-1.982216e+001
3.023437e+003	-1.996644e+001
3.046874e+003	-2.011059e+001
3.070313e+003	-2.025478e+001
3.093750e+003	-2.039915e+001
3.117188e+003	-2.054383e+001
3.140626e+003	-2.068889e+001
3.164063e+003	-2.083437e+001
3.187500e+003	-2.098023e+001
3.210938e+003	-2.112642e+001
3.234375e+003	-2.127279e+001
3.257813e+003	-2.141916e+001
3.281250e+003	-2.156529e+001
3.304688e+003	-2.171089e+001
3.328125e+003	-2.185564e+001
3.351563e+003	-2.199915e+001
3.375000e+003	-2.214105e+001
3.398438e+003	-2.228092e+001
3.421875e+003	-2.241839e+001
3.445312e+003	-2.255305e+001
3.468750e+003	-2.268456e+001
3.492187e+003	-2.281260e+001
3.515626e+003	-2.293694e+001
3.539062e+003	-2.305736e+001
3.562501e+003	-2.317378e+001
3.585937e+003	-2.328615e+001
3.609375e+003	-2.339454e+001
3.632812e+003	-2.349907e+001
3.656251e+003	-2.359997e+001
3.679687e+003	-2.369751e+001
3.703126e+003	-2.379205e+001
3.726562e+003	-2.388397e+001
3.750001e+003	-2.397370e+001
3.773438e+003	-2.406168e+001
3.796875e+003	-2.414838e+001
3.820313e+003	-2.423424e+001
3.843750e+003	-2.431968e+001
3.867187e+003	-2.440511e+001
3.890626e+003	-2.449086e+001
3.914063e+003	-2.457726e+001
3.937500e+003	-2.466454e+001
3.960937e+003	-2.475290e+001
3.984375e+003	-2.484245e+001
4.007813e+003	-2.493327e+001
4.031249e+003	-2.502534e+001
4.054687e+003	-2.511860e+001
4.078125e+003	-2.521294e+001
4.101563e+003	-2.530817e+001
4.125000e+003	-2.540409e+001
4.148438e+003	-2.550044e+001
4.171875e+003	-2.559695e+001
4.195313e+003	-2.569333e+001
4.218750e+003	-2.578930e+001
4.242188e+003	-2.588459e+001
4.265625e+003	-2.597897e+001
4.289063e+003	-2.607223e+001
4.312500e+003	-2.616424e+001
4.335938e+003	-2.625492e+001
4.359376e+003	-2.634428e+001
4.382813e+003	-2.643241e+001
4.406250e+003	-2.651945e+001
4.429687e+003	-2.660568e+001
4.453125e+003	-2.669141e+001
4.476563e+003	-2.677703e+001
4.500000e+003	-2.686300e+001
4.523438e+003	-2.694983e+001
4.546874e+003	-2.703804e+001
4.570313e+003	-2.712818e+001
4.593750e+003	-2.722080e+001
4.617187e+003	-2.731642e+001
4.640624e+003	-2.741553e+001
4.664063e+003	-2.751858e+001
4.687501e+003	-2.762594e+001
4.710938e+003	-2.773795e+001
4.734375e+003	-2.785484e+001
4.757812e+003	-2.797676e+001
4.781249e+003	-2.810380e+001
4.804688e+003	-2.823595e+001
4.828125e+003	-2.837314e+001
4.851563e+003	-2.851522e+001
4.875001e+003	-2.866199e+001
4.898437e+003	-2.881319e+001
4.921875e+003	-2.896852e+001
4.945313e+003	-2.912765e+001
4.968750e+003	-2.929024e+001
4.992187e+003	-2.945592e+001
5.015625e+003	-2.962435e+001
5.039062e+003	-2.979519e+001
5.062500e+003	-2.996812e+001
5.085938e+003	-3.014286e+001
5.109375e+003	-3.031918e+001
5.132811e+003	-3.049689e+001
5.156250e+003	-3.067585e+001
5.179687e+003	-3.085600e+001
5.203125e+003	-3.103735e+001
5.226563e+003	-3.121997e+001
5.250000e+003	-3.140402e+001
5.273438e+003	-3.158974e+001
5.296875e+003	-3.177744e+001
5.320313e+003	-3.196751e+001
5.343750e+003	-3.216043e+001
5.367188e+003	-3.235672e+001
5.390625e+003	-3.255698e+001
5.414064e+003	-3.276187e+001
5.437500e+003	-3.297206e+001
5.460938e+003	-3.318827e+001
5.484375e+003	-3.341122e+001
5.507813e+003	-3.364162e+001
5.531251e+003	-3.388015e+001
5.554688e+003	-3.412745e+001
5.578126e+003	-3.438407e+001
5.601562e+003	-3.465047e+001
5.625000e+003	-3.492702e+001
5.648438e+003	-3.521391e+001
5.671876e+003	-3.551120e+001
5.695312e+003	-3.581878e+001
5.718750e+003	-3.613636e+001
5.742187e+003	-3.646344e+001
5.765625e+003	-3.679935e+001
5.789063e+003	-3.714324e+001
5.812501e+003	-3.749406e+001
5.835938e+003	-3.785061e+001
5.859376e+003	-3.821157e+001
5.882811e+003	-3.857553e+001
5.906249e+003	-3.894100e+001
5.929686e+003	-3.930652e+001
5.953125e+003	-3.967067e+001
5.976561e+003	-4.003216e+001
6.000000e+003	-4.038987e+001
6.023439e+003	-4.074293e+001
6.046876e+003	-4.109076e+001
6.070312e+003	-4.143308e+001
6.093751e+003	-4.176996e+001
6.117187e+003	-4.210174e+001
6.140625e+003	-4.242904e+001
6.164061e+003	-4.275265e+001
6.187499e+003	-4.307342e+001
6.210937e+003	-4.339217e+001
6.234375e+003	-4.370949e+001
6.257812e+003	-4.402565e+001
6.281250e+003	-4.434038e+001
6.304687e+003	-4.465277e+001
6.328125e+003	-4.496108e+001
6.351562e+003	-4.526261e+001
6.374999e+003	-4.555365e+001
6.398437e+003	-4.582940e+001
6.421874e+003	-4.608410e+001
6.445312e+003	-4.631124e+001
6.468750e+003	-4.650398e+001
6.492188e+003	-4.665571e+001
6.515624e+003	-4.676080e+001
6.539063e+003	-4.681537e+001
6.562500e+003	-4.681787e+001
6.585937e+003	-4.676945e+001
6.609375e+003	-4.667392e+001
6.632813e+003	-4.653728e+001
6.656249e+003	-4.636712e+001
6.679688e+003	-4.617174e+001
6.703124e+003	-4.595953e+001
6.726562e+003	-4.573832e+001
6.750000e+003	-4.551504e+001
6.773438e+003	-4.529552e+001
6.796875e+003	-4.508441e+001
6.820314e+003	-4.488526e+001
6.843752e+003	-4.470060e+001
6.867187e+003	-4.453207e+001
6.890623e+003	-4.438055e+001
6.914063e+003	-4.424630e+001
6.937500e+003	-4.412907e+001
6.960939e+003	-4.402819e+001
6.984376e+003	-4.394270e+001
7.007813e+003	-4.387136e+001
7.031250e+003	-4.381276e+001
7.054688e+003	-4.376535e+001
7.078124e+003	-4.372746e+001
7.101562e+003	-4.369739e+001
7.125000e+003	-4.367336e+001
7.148437e+003	-4.365363e+001
7.171876e+003	-4.363648e+001
7.195313e+003	-4.362028e+001
7.218751e+003	-4.360353e+001
7.242187e+003	-4.358491e+001
7.265626e+003	-4.356332e+001
7.289062e+003	-4.353796e+001
7.312500e+003	-4.350829e+001
7.335938e+003	-4.347413e+001
7.359374e+003	-4.343562e+001
7.382811e+003	-4.339320e+001
7.406250e+003	-4.334760e+001
7.429687e+003	-4.329978e+001
7.453123e+003	-4.325089e+001
7.476564e+003	-4.320219e+001
7.500000e+003	-4.315503e+001
7.523436e+003	-4.311076e+001
7.546874e+003	-4.307071e+001
7.570314e+003	-4.303609e+001
7.593749e+003	-4.300803e+001
7.617188e+003	-4.298748e+001
7.640625e+003	-4.297519e+001
7.664062e+003	-4.297173e+001
7.687500e+003	-4.297740e+001
7.710937e+003	-4.299228e+001
7.734373e+003	-4.301619e+001
7.757813e+003	-4.304867e+001
7.781250e+003	-4.308901e+001
7.804686e+003	-4.313625e+001
7.828124e+003	-4.318921e+001
7.851563e+003	-4.324650e+001
7.874999e+003	-4.330656e+001
7.898439e+003	-4.336773e+001
7.921876e+003	-4.342829e+001
7.945312e+003	-4.348653e+001
7.968752e+003	-4.354084e+001
7.992187e+003	-4.358975e+001
8.015624e+003	-4.363205e+001
8.039064e+003	-4.366682e+001
8.062502e+003	-4.369350e+001
8.085937e+003	-4.371189e+001
8.109373e+003	-4.372220e+001
8.132811e+003	-4.372502e+001
8.156249e+003	-4.372128e+001
8.179687e+003	-4.371220e+001
8.203124e+003	-4.369922e+001
8.226562e+003	-4.368391e+001
8.249998e+003	-4.366792e+001
8.273438e+003	-4.365289e+001
8.296875e+003	-4.364040e+001
8.320311e+003	-4.363194e+001
8.343749e+003	-4.362883e+001
8.367188e+003	-4.363223e+001
8.390624e+003	-4.364314e+001
8.414062e+003	-4.366236e+001
8.437499e+003	-4.369054e+001
8.460938e+003	-4.372815e+001
8.484375e+003	-4.377548e+001
8.507813e+003	-4.383268e+001
8.531249e+003	-4.389976e+001
8.554689e+003	-4.397654e+001
8.578123e+003	-4.406269e+001
8.601564e+003	-4.415774e+001
8.624999e+003	-4.426104e+001
8.648436e+003	-4.437177e+001
8.671874e+003	-4.448898e+001
8.695314e+003	-4.461153e+001
8.718750e+003	-4.473822e+001
8.742188e+003	-4.486771e+001
8.765625e+003	-4.499867e+001
8.789063e+003	-4.512975e+001
8.812500e+003	-4.525969e+001
8.835937e+003	-4.538736e+001
8.859377e+003	-4.551187e+001
8.882812e+003	-4.563257e+001
8.906250e+003	-4.574913e+001
8.929686e+003	-4.586156e+001
8.953125e+003	-4.597023e+001
8.976561e+003	-4.607589e+001
8.999999e+003	-4.617957e+001
9.023439e+003	-4.628262e+001
9.046876e+003	-4.638665e+001
9.070313e+003	-4.649342e+001
9.093752e+003	-4.660485e+001
9.117186e+003	-4.672291e+001
9.140625e+003	-4.684961e+001
9.164063e+003	-4.698693e+001
9.187503e+003	-4.713677e+001
9.210936e+003	-4.730097e+001
9.234377e+003	-4.748122e+001
9.257813e+003	-4.767910e+001
9.281252e+003	-4.789604e+001
9.304688e+003	-4.813327e+001
9.328123e+003	-4.839189e+001
9.351561e+003	-4.867274e+001
9.375000e+003	-4.897646e+001
9.398437e+003	-4.930335e+001
9.421874e+003	-4.965334e+001
9.445313e+003	-5.002588e+001
9.468749e+003	-5.041975e+001
9.492186e+003	-5.083284e+001
9.515627e+003	-5.126192e+001
9.539064e+003	-5.170224e+001
9.562501e+003	-5.214716e+001
9.585938e+003	-5.258770e+001
9.609374e+003	-5.301218e+001
9.632814e+003	-5.340616e+001
9.656249e+003	-5.375278e+001
9.679687e+003	-5.403390e+001
9.703123e+003	-5.423208e+001
9.726563e+003	-5.433319e+001
9.750000e+003	-5.432903e+001
9.773440e+003	-5.421887e+001
9.796878e+003	-5.400951e+001
9.820312e+003	-5.371351e+001
9.843748e+003	-5.334667e+001
9.867186e+003	-5.292554e+001
9.890626e+003	-5.246552e+001
9.914061e+003	-5.197990e+001
9.937503e+003	-5.147947e+001
9.960939e+003	-5.097276e+001
9.984377e+003	-5.046630e+001
1.000781e+004	-4.996508e+001
1.003125e+004	-4.947286e+001
1.005468e+004	-4.899251e+001
1.007813e+004	-4.852621e+001
1.010156e+004	-4.807564e+001
1.012500e+004	-4.764206e+001
1.014844e+004	-4.722641e+001
1.017187e+004	-4.682933e+001
1.019531e+004	-4.645125e+001
1.021875e+004	-4.609233e+001
1.024219e+004	-4.575258e+001
1.026563e+004	-4.543178e+001
1.028906e+004	-4.512957e+001
1.031250e+004	-4.484545e+001
1.033594e+004	-4.457880e+001
1.035938e+004	-4.432890e+001
1.038281e+004	-4.409500e+001
1.040625e+004	-4.387629e+001
1.042969e+004	-4.367195e+001
1.045312e+004	-4.348117e+001
1.047656e+004	-4.330318e+001
1.050000e+004	-4.313724e+001
1.052344e+004	-4.298262e+001
1.054687e+004	-4.283864e+001
1.057031e+004	-4.270464e+001
1.059375e+004	-4.257992e+001
1.061719e+004	-4.246382e+001
1.064062e+004	-4.235560e+001
1.066406e+004	-4.225448e+001
1.068750e+004	-4.215961e+001
1.071094e+004	-4.207008e+001
1.073438e+004	-4.198491e+001
1.075781e+004	-4.190307e+001
1.078125e+004	-4.182348e+001
1.080469e+004	-4.174509e+001
1.082812e+004	-4.166684e+001
1.085157e+004	-4.158774e+001
1.087500e+004	-4.150692e+001
1.089843e+004	-4.142362e+001
1.092187e+004	-4.133728e+001
1.094531e+004	-4.124750e+001
1.096875e+004	-4.115414e+001
1.099219e+004	-4.105724e+001
1.101563e+004	-4.095708e+001
1.103906e+004	-4.085417e+001
1.106250e+004	-4.074921e+001
1.108594e+004	-4.064307e+001
1.110937e+004	-4.053676e+001
1.113282e+004	-4.043140e+001
1.115625e+004	-4.032819e+001
1.117968e+004	-4.022834e+001
1.120313e+004	-4.013307e+001
1.122656e+004	-4.004353e+001
1.125000e+004	-3.996080e+001
1.127344e+004	-3.988585e+001
1.129688e+004	-3.981947e+001
1.132031e+004	-3.976232e+001
1.134375e+004	-3.971487e+001
1.136719e+004	-3.967739e+001
1.139063e+004	-3.964996e+001
1.141406e+004	-3.963245e+001
1.143750e+004	-3.962457e+001
1.146094e+004	-3.962584e+001
1.148437e+004	-3.963563e+001
1.150781e+004	-3.965320e+001
1.153125e+004	-3.967769e+001
1.155468e+004	-3.970817e+001
1.157812e+004	-3.974371e+001
1.160156e+004	-3.978332e+001
1.162500e+004	-3.982610e+001
1.164843e+004	-3.987114e+001
1.167187e+004	-3.991767e+001
1.169531e+004	-3.996497e+001
1.171876e+004	-4.001247e+001
1.174218e+004	-4.005970e+001
1.176562e+004	-4.010632e+001
1.178906e+004	-4.015212e+001
1.181250e+004	-4.019703e+001
1.183594e+004	-4.024106e+001
1.185938e+004	-4.028438e+001
1.188281e+004	-4.032720e+001
1.190625e+004	-4.036986e+001
1.192969e+004	-4.041274e+001
1.195312e+004	-4.045629e+001
1.197656e+004	-4.050100e+001
1.200000e+004	-4.054741e+001
1.202343e+004	-4.059608e+001
1.204688e+004	-4.064761e+001
1.207031e+004	-4.070261e+001
1.209375e+004	-4.076172e+001
1.211718e+004	-4.082561e+001
1.214062e+004	-4.089499e+001
1.216406e+004	-4.097055e+001
1.218750e+004	-4.105305e+001
1.221094e+004	-4.114323e+001
1.223437e+004	-4.124182e+001
1.225781e+004	-4.134952e+001
1.228125e+004	-4.146698e+001
1.230469e+004	-4.159479e+001
1.232813e+004	-4.173338e+001
1.235157e+004	-4.188312e+001
1.237500e+004	-4.204415e+001
1.239844e+004	-4.221648e+001
1.242188e+004	-4.239990e+001
1.244532e+004	-4.259401e+001
1.246875e+004	-4.279821e+001
1.249219e+004	-4.301171e+001
1.251563e+004	-4.323355e+001
1.253907e+004	-4.346262e+001
1.256251e+004	-4.369772e+001
1.258593e+004	-4.393757e+001
1.260938e+004	-4.418087e+001
1.263281e+004	-4.442636e+001
1.265625e+004	-4.467286e+001
1.267968e+004	-4.491931e+001
1.270312e+004	-4.516483e+001
1.272656e+004	-4.540874e+001
1.275000e+004	-4.565065e+001
1.277344e+004	-4.589040e+001
1.279687e+004	-4.612812e+001
1.282032e+004	-4.636422e+001
1.284375e+004	-4.659937e+001
1.286719e+004	-4.683448e+001
1.289062e+004	-4.707069e+001
1.291407e+004	-4.730930e+001
1.293750e+004	-4.755176e+001
1.296094e+004	-4.779959e+001
1.298437e+004	-4.805441e+001
1.300782e+004	-4.831785e+001
1.303125e+004	-4.859156e+001
1.305469e+004	-4.887719e+001
1.307813e+004	-4.917636e+001
1.310156e+004	-4.949064e+001
1.312500e+004	-4.982151e+001
1.314844e+004	-5.017033e+001
1.317187e+004	-5.053825e+001
1.319531e+004	-5.092609e+001
1.321875e+004	-5.133428e+001
1.324219e+004	-5.176255e+001
1.326563e+004	-5.220979e+001
1.328906e+004	-5.267370e+001
1.331250e+004	-5.315047e+001
1.333593e+004	-5.363442e+001
1.335938e+004	-5.411766e+001
1.338281e+004	-5.458990e+001
1.340625e+004	-5.503854e+001
1.342969e+004	-5.544928e+001
1.345313e+004	-5.580724e+001
1.347656e+004	-5.609885e+001
1.350000e+004	-5.631390e+001
1.352344e+004	-5.644746e+001
1.354688e+004	-5.650075e+001
1.357031e+004	-5.648083e+001
1.359375e+004	-5.639915e+001
1.361719e+004	-5.626942e+001
1.364063e+004	-5.610584e+001
1.366407e+004	-5.592150e+001
1.368749e+004	-5.572767e+001
1.371094e+004	-5.553343e+001
1.373437e+004	-5.534575e+001
1.375781e+004	-5.516960e+001
1.378124e+004	-5.500829e+001
1.380469e+004	-5.486362e+001
1.382813e+004	-5.473614e+001
1.385156e+004	-5.462528e+001
1.387500e+004	-5.452954e+001
1.389843e+004	-5.444661e+001
1.392188e+004	-5.437350e+001
1.394531e+004	-5.430675e+001
1.396874e+004	-5.424259e+001
1.399218e+004	-5.417717e+001
1.401563e+004	-5.410681e+001
1.403906e+004	-5.402821e+001
1.406251e+004	-5.393872e+001
1.408593e+004	-5.383648e+001
1.410938e+004	-5.372062e+001
1.413281e+004	-5.359120e+001
1.415624e+004	-5.344929e+001
1.417969e+004	-5.329680e+001
1.420312e+004	-5.313635e+001
1.422656e+004	-5.297106e+001
1.425000e+004	-5.280438e+001
1.427344e+004	-5.263983e+001
1.429687e+004	-5.248090e+001
1.432031e+004	-5.233085e+001
1.434376e+004	-5.219259e+001
1.436720e+004	-5.206864e+001
1.439062e+004	-5.196109e+001
1.441406e+004	-5.187153e+001
1.443750e+004	-5.180112e+001
1.446093e+004	-5.175060e+001
1.448437e+004	-5.172030e+001
1.450782e+004	-5.171030e+001
1.453125e+004	-5.172040e+001
1.455469e+004	-5.175022e+001
1.457812e+004	-5.179924e+001
1.460156e+004	-5.186688e+001
1.462500e+004	-5.195248e+001
1.464844e+004	-5.205534e+001
1.467188e+004	-5.217463e+001
1.469531e+004	-5.230945e+001
1.471875e+004	-5.245869e+001
1.474219e+004	-5.262100e+001
1.476563e+004	-5.279473e+001
1.478906e+004	-5.297790e+001
1.481251e+004	-5.316812e+001
1.483594e+004	-5.336266e+001
1.485937e+004	-5.355848e+001
1.488282e+004	-5.375235e+001
1.490625e+004	-5.394096e+001
1.492969e+004	-5.412114e+001
1.495312e+004	-5.429008e+001
1.497656e+004	-5.444553e+001
1.500000e+004	-5.458597e+001
1.502344e+004	-5.471083e+001
1.504688e+004	-5.482056e+001
1.507030e+004	-5.491668e+001
1.509375e+004	-5.500169e+001
1.511719e+004	-5.507906e+001
1.514063e+004	-5.515303e+001
1.516407e+004	-5.522840e+001
1.518749e+004	-5.531040e+001
1.521094e+004	-5.540442e+001
1.523437e+004	-5.551582e+001
1.525781e+004	-5.564984e+001
1.528125e+004	-5.581135e+001
1.530469e+004	-5.600482e+001
1.532813e+004	-5.623423e+001
1.535156e+004	-5.650299e+001
1.537500e+004	-5.681399e+001
1.539844e+004	-5.716953e+001
1.542187e+004	-5.757141e+001
1.544531e+004	-5.802091e+001
1.546874e+004	-5.851888e+001
1.549218e+004	-5.906569e+001
1.551562e+004	-5.966122e+001
1.553906e+004	-6.030468e+001
1.556251e+004	-6.099413e+001
1.558593e+004	-6.172575e+001
1.560938e+004	-6.249232e+001
1.563281e+004	-6.328095e+001
1.565625e+004	-6.406986e+001
1.567968e+004	-6.482475e+001
1.570313e+004	-6.549685e+001
1.572656e+004	-6.602680e+001
1.574999e+004	-6.635863e+001
1.577344e+004	-6.646132e+001
1.579688e+004	-6.634448e+001
1.582031e+004	-6.605460e+001
1.584376e+004	-6.565503e+001
1.586719e+004	-6.520580e+001
1.589062e+004	-6.475298e+001
1.591407e+004	-6.432725e+001
1.593750e+004	-6.394660e+001
1.596093e+004	-6.362000e+001
1.598438e+004	-6.335040e+001
1.600781e+004	-6.313686e+001
1.603125e+004	-6.297596e+001
1.605468e+004	-6.286268e+001
1.607813e+004	-6.279098e+001
1.610157e+004	-6.275406e+001
1.612499e+004	-6.274454e+001
1.614843e+004	-6.275451e+001
1.617187e+004	-6.277553e+001
1.619531e+004	-6.279854e+001
1.621874e+004	-6.281404e+001
1.624220e+004	-6.281227e+001
1.626563e+004	-6.278376e+001
1.628906e+004	-6.272012e+001
1.631250e+004	-6.261501e+001
1.633593e+004	-6.246506e+001
1.635937e+004	-6.227041e+001
1.638281e+004	-6.203478e+001
1.640625e+004	-6.176492e+001
1.642968e+004	-6.146956e+001
1.645313e+004	-6.115837e+001
1.647656e+004	-6.084085e+001
1.650000e+004	-6.052564e+001
1.652344e+004	-6.022011e+001
1.654688e+004	-5.993019e+001
1.657032e+004	-5.966051e+001
1.659375e+004	-5.941451e+001
1.661719e+004	-5.919474e+001
1.664062e+004	-5.900311e+001
1.666406e+004	-5.884100e+001
1.668749e+004	-5.870950e+001
1.671095e+004	-5.860949e+001
1.673437e+004	-5.854166e+001
1.675782e+004	-5.850654e+001
1.678125e+004	-5.850447e+001
1.680469e+004	-5.853553e+001
1.682812e+004	-5.859954e+001
1.685156e+004	-5.869591e+001
1.687500e+004	-5.882366e+001
1.689844e+004	-5.898133e+001
1.692187e+004	-5.916697e+001
1.694532e+004	-5.937806e+001
1.696876e+004	-5.961156e+001
1.699219e+004	-5.986386e+001
1.701562e+004	-6.013075e+001
1.703907e+004	-6.040749e+001
1.706251e+004	-6.068877e+001
1.708594e+004	-6.096887e+001
1.710937e+004	-6.124174e+001
1.713281e+004	-6.150128e+001
1.715624e+004	-6.174174e+001
1.717969e+004	-6.195816e+001
1.720312e+004	-6.214695e+001
1.722655e+004	-6.230630e+001
1.725001e+004	-6.243658e+001
1.727343e+004	-6.254032e+001
1.729687e+004	-6.262200e+001
1.732032e+004	-6.268755e+001
1.734375e+004	-6.274372e+001
1.736718e+004	-6.279747e+001
1.739062e+004	-6.285550e+001
1.741406e+004	-6.292387e+001
1.743750e+004	-6.300793e+001
1.746093e+004	-6.311237e+001
1.748437e+004	-6.324142e+001
1.750781e+004	-6.339916e+001
1.753126e+004	-6.358986e+001
1.755468e+004	-6.381831e+001
1.757813e+004	-6.409015e+001
1.760156e+004	-6.441212e+001
1.762500e+004	-6.479233e+001
1.764845e+004	-6.524042e+001
1.767187e+004	-6.576790e+001
1.769530e+004	-6.638854e+001
1.771875e+004	-6.711909e+001
1.774219e+004	-6.798047e+001
1.776562e+004	-6.899980e+001
1.778906e+004	-7.021413e+001
1.781250e+004	-7.167710e+001
1.783594e+004	-7.347256e+001
1.785938e+004	-7.574419e+001
1.788281e+004	-7.877038e+001
1.790625e+004	-8.318230e+001
1.792970e+004	-9.016354e+001
1.795312e+004	-8.895593e+001
1.797657e+004	-8.289844e+001
1.800000e+004	-7.925313e+001
1.802343e+004	-7.680981e+001
1.804688e+004	-7.502846e+001
1.807031e+004	-7.366232e+001
1.809376e+004	-7.258099e+001
1.811720e+004	-7.170851e+001
1.814062e+004	-7.099782e+001
1.816406e+004	-7.041879e+001
1.818749e+004	-6.995174e+001
1.821093e+004	-6.958340e+001
1.823438e+004	-6.930434e+001
1.825782e+004	-6.910690e+001
1.828125e+004	-6.898360e+001
1.830469e+004	-6.892582e+001
1.832813e+004	-6.892245e+001
1.835155e+004	-6.895901e+001
1.837500e+004	-6.901691e+001
1.839844e+004	-6.907362e+001
1.842187e+004	-6.910402e+001
1.844530e+004	-6.908334e+001
1.846875e+004	-6.899126e+001
1.849219e+004	-6.881609e+001
1.851563e+004	-6.855704e+001
1.853907e+004	-6.822353e+001
1.856251e+004	-6.783202e+001
1.858594e+004	-6.740174e+001
1.860938e+004	-6.695129e+001
1.863281e+004	-6.649665e+001
1.865625e+004	-6.605054e+001
1.867968e+004	-6.562268e+001
1.870312e+004	-6.522042e+001
1.872656e+004	-6.484943e+001
1.875000e+004	-6.451425e+001
1.877344e+004	-6.421869e+001
1.879687e+004	-6.396603e+001
1.882031e+004	-6.375912e+001
1.884376e+004	-6.360046e+001
1.886719e+004	-6.349209e+001
1.889063e+004	-6.343564e+001
1.891407e+004	-6.343224e+001
1.893751e+004	-6.348254e+001
1.896093e+004	-6.358663e+001
1.898437e+004	-6.374406e+001
1.900781e+004	-6.395380e+001
1.903124e+004	-6.421415e+001
1.905468e+004	-6.452261e+001
1.907813e+004	-6.487565e+001
1.910156e+004	-6.526832e+001
1.912500e+004	-6.569363e+001
1.914845e+004	-6.614175e+001
1.917188e+004	-6.659891e+001
1.919530e+004	-6.704633e+001
1.921876e+004	-6.745969e+001
1.924219e+004	-6.780981e+001
1.926562e+004	-6.806588e+001
1.928907e+004	-6.820131e+001
1.931250e+004	-6.820090e+001
1.933593e+004	-6.806581e+001
1.935938e+004	-6.781363e+001
1.938282e+004	-6.747304e+001
1.940624e+004	-6.707658e+001
1.942970e+004	-6.665469e+001
1.945313e+004	-6.623235e+001
1.947656e+004	-6.582839e+001
1.950001e+004	-6.545600e+001
1.952344e+004	-6.512386e+001
1.954687e+004	-6.483726e+001
1.957032e+004	-6.459901e+001
1.959375e+004	-6.441013e+001
1.961719e+004	-6.427023e+001
1.964062e+004	-6.417780e+001
1.966405e+004	-6.413025e+001
1.968749e+004	-6.412386e+001
1.971094e+004	-6.415364e+001
1.973437e+004	-6.421313e+001
1.975780e+004	-6.429412e+001
1.978125e+004	-6.438649e+001
1.980470e+004	-6.447813e+001
1.982813e+004	-6.455521e+001
1.985157e+004	-6.460279e+001
1.987499e+004	-6.460605e+001
1.989844e+004	-6.455186e+001
1.992188e+004	-6.443057e+001
1.994532e+004	-6.423750e+001
1.996874e+004	-6.397352e+001
1.999219e+004	-6.364481e+001
2.001563e+004	-6.326159e+001
2.003907e+004	-6.283641e+001
2.006249e+004	-6.238267e+001
2.008594e+004	-6.191325e+001
2.010938e+004	-6.143982e+001
2.013282e+004	-6.097240e+001
2.015624e+004	-6.051933e+001
2.017969e+004	-6.008726e+001
2.020312e+004	-5.968137e+001
2.022656e+004	-5.930549e+001
2.025000e+004	-5.896228e+001
2.027343e+004	-5.865333e+001
2.029688e+004	-5.837933e+001
2.032032e+004	-5.814016e+001
2.034376e+004	-5.793497e+001
2.036718e+004	-5.776227e+001
2.039063e+004	-5.762005e+001
2.041406e+004	-5.750584e+001
2.043749e+004	-5.741680e+001
2.046094e+004	-5.734980e+001
2.048438e+004	-5.730152e+001
2.050781e+004	-5.726855e+001
2.053126e+004	-5.724741e+001
2.055470e+004	-5.723468e+001
2.057813e+004	-5.722700e+001
2.060155e+004	-5.722116e+001
2.062500e+004	-5.721412e+001
2.064843e+004	-5.720306e+001
2.067189e+004	-5.718548e+001
2.069532e+004	-5.715920e+001
2.071874e+004	-5.712249e+001
2.074218e+004	-5.707411e+001
2.076563e+004	-5.701337e+001
2.078906e+004	-5.694016e+001
2.081249e+004	-5.685495e+001
2.083593e+004	-5.675871e+001
2.085937e+004	-5.665287e+001
2.088281e+004	-5.653925e+001
2.090626e+004	-5.641988e+001
2.092968e+004	-5.629700e+001
2.095313e+004	-5.617297e+001
2.097657e+004	-5.605019e+001
2.100000e+004	-5.593113e+001
2.102344e+004	-5.581824e+001
2.104688e+004	-5.571399e+001
2.107031e+004	-5.562082e+001
2.109376e+004	-5.554111e+001
2.111718e+004	-5.547710e+001
2.114061e+004	-5.543089e+001
2.116407e+004	-5.540432e+001
2.118751e+004	-5.539888e+001
2.121095e+004	-5.541570e+001
2.123439e+004	-5.545539e+001
2.125781e+004	-5.551807e+001
2.128125e+004	-5.560325e+001
2.130468e+004	-5.570985e+001
2.132813e+004	-5.583618e+001
2.135156e+004	-5.597993e+001
2.137499e+004	-5.613826e+001
2.139843e+004	-5.630787e+001
2.142187e+004	-5.648505e+001
2.144530e+004	-5.666591e+001
2.146874e+004	-5.684644e+001
2.149219e+004	-5.702274e+001
2.151563e+004	-5.719118e+001
2.153906e+004	-5.734855e+001
2.156251e+004	-5.749225e+001
2.158593e+004	-5.762040e+001
2.160938e+004	-5.773192e+001
2.163282e+004	-5.782666e+001
2.165625e+004	-5.790538e+001
2.167968e+004	-5.796976e+001
2.170312e+004	-5.802237e+001
2.172655e+004	-5.806645e+001
2.174999e+004	-5.810590e+001
2.177343e+004	-5.814496e+001
2.179687e+004	-5.818806e+001
2.182031e+004	-5.823957e+001
2.184376e+004	-5.830363e+001
2.186718e+004	-5.838394e+001
2.189062e+004	-5.848363e+001
2.191407e+004	-5.860516e+001
2.193749e+004	-5.875027e+001
2.196094e+004	-5.891991e+001
2.198437e+004	-5.911435e+001
2.200782e+004	-5.933312e+001
2.203124e+004	-5.957528e+001
2.205470e+004	-5.983944e+001
2.207813e+004	-6.012410e+001
2.210155e+004	-6.042782e+001
2.212501e+004	-6.074952e+001
2.214844e+004	-6.108873e+001
2.217187e+004	-6.144582e+001
2.219532e+004	-6.182203e+001
2.221876e+004	-6.221951e+001
2.224219e+004	-6.264112e+001
2.226562e+004	-6.309008e+001
2.228905e+004	-6.356953e+001
2.231251e+004	-6.408184e+001
2.233594e+004	-6.462791e+001
2.235938e+004	-6.520621e+001
2.238281e+004	-6.581178e+001
2.240624e+004	-6.643522e+001
2.242970e+004	-6.706190e+001
2.245313e+004	-6.767207e+001
2.247656e+004	-6.824226e+001
2.249999e+004	-6.874893e+001
2.252345e+004	-6.917368e+001
2.254688e+004	-6.950858e+001
2.257031e+004	-6.975889e+001
2.259374e+004	-6.994176e+001
2.261720e+004	-7.008153e+001
2.264063e+004	-7.020419e+001
2.266405e+004	-7.033300e+001
2.268751e+004	-7.048630e+001
2.271094e+004	-7.067695e+001
2.273439e+004	-7.091289e+001
2.275781e+004	-7.119794e+001
2.278124e+004	-7.153251e+001
2.280469e+004	-7.191373e+001
2.282813e+004	-7.233469e+001
2.285156e+004	-7.278224e+001
2.287500e+004	-7.323305e+001
2.289845e+004	-7.364833e+001
2.292187e+004	-7.396989e+001
2.294531e+004	-7.412397e+001
2.296875e+004	-7.404055e+001
2.299219e+004	-7.368520e+001
2.301563e+004	-7.308015e+001
2.303907e+004	-7.229387e+001
2.306250e+004	-7.140929e+001
2.308594e+004	-7.049750e+001
2.310937e+004	-6.960815e+001
2.313280e+004	-6.877117e+001
2.315626e+004	-6.800208e+001
2.317969e+004	-6.730695e+001
2.320314e+004	-6.668614e+001
2.322656e+004	-6.613654e+001
2.325001e+004	-6.565314e+001
2.327343e+004	-6.523008e+001
2.329687e+004	-6.486131e+001
2.332032e+004	-6.454115e+001
2.334376e+004	-6.426475e+001
2.336719e+004	-6.402831e+001
2.339063e+004	-6.382935e+001
2.341406e+004	-6.366669e+001
2.343749e+004	-6.354034e+001
2.346095e+004	-6.345127e+001
2.348438e+004	-6.340108e+001
2.350780e+004	-6.339164e+001
2.353125e+004	-6.342474e+001
2.355469e+004	-6.350168e+001
2.357814e+004	-6.362310e+001
2.360155e+004	-6.378864e+001
2.362499e+004	-6.399684e+001
2.364845e+004	-6.424506e+001
2.367188e+004	-6.452944e+001
2.369531e+004	-6.484496e+001
2.371876e+004	-6.518558e+001
2.374219e+004	-6.554451e+001
2.376563e+004	-6.591440e+001
2.378905e+004	-6.628763e+001
2.381249e+004	-6.665645e+001
2.383593e+004	-6.701301e+001
2.385936e+004	-6.734928e+001
2.388282e+004	-6.765685e+001
2.390625e+004	-6.792680e+001
2.392970e+004	-6.814996e+001
2.395312e+004	-6.831737e+001
2.397656e+004	-6.842135e+001
2.400001e+004	-6.842135e+001
