# Supplementary material for: Prediction of modal parameters for thin-walled blade milling process considering material removal effect
Source: PLoS One. 2025 Sep 9;20(9):e0323871. doi: 10.1371/journal.pone.0323871 (PMC12419624; doi:10.1371/journal.pone.0323871)
Supplement: S1 File — (ZIP) [file pone.0323871.s001.zip › share data/modal test/response.txt]

0.000000e+000 2.127684e-001
2.083333e-002	1.870836e-002
4.166666e-002	-6.880211e-002
6.250000e-002	-2.290878e-002
8.333333e-002	5.885248e-002
1.041667e-001	1.258453e-001
1.250000e-001	1.609463e-001
1.458333e-001	6.765512e-002
1.666667e-001	3.260888e-003
1.875000e-001	6.413993e-002
2.083333e-001	1.096299e-001
2.291666e-001	1.781120e-001
2.500000e-001	1.399462e-001
2.708333e-001	-3.897211e-002
2.916666e-001	-6.021530e-002
3.125000e-001	-1.080810e-001
3.333333e-001	-6.230427e-002
3.541667e-001	4.884260e-002
3.750000e-001	1.255881e-001
3.958333e-001	4.393044e-002
4.166667e-001	-5.108615e-002
4.375000e-001	-5.907579e-002
4.583333e-001	-9.694092e-002
4.791666e-001	4.996607e-002
5.000000e-001	-4.530166e-002
5.208333e-001	2.333851e-002
5.416666e-001	7.933779e-002
5.624999e-001	-5.793934e-002
5.833333e-001	-2.797703e-003
6.041666e-001	8.821007e-002
6.249999e-001	-4.594395e-002
6.458333e-001	2.402129e-001
6.666666e-001	1.902830e-001
6.874999e-001	3.810612e-002
7.083333e-001	-1.303088e-002
7.291666e-001	-4.865558e-002
7.499999e-001	2.034990e-001
7.708333e-001	2.254576e-001
7.916666e-001	2.789464e-002
8.124999e-001	-1.143722e-001
8.333333e-001	-6.409381e-002
8.541666e-001	6.217962e-002
8.750000e-001	2.025522e-001
8.958333e-001	6.474871e-002
9.166666e-001	-1.531567e-001
9.374999e-001	-1.716252e-001
9.583333e-001	-1.443366e-001
9.791666e-001	-1.368050e-001
1.000000e+000	-5.001908e-002
1.020833e+000	-8.513616e-002
1.041667e+000	-1.228706e-001
1.062500e+000	-2.226020e-001
1.083333e+000	-2.283049e-001
1.104167e+000	-9.739453e-003
1.125000e+000	3.176595e-002
1.145833e+000	3.150946e-002
1.166667e+000	-8.888137e-002
1.187500e+000	-6.911088e-002
1.208333e+000	-4.009378e-002
1.229167e+000	5.167197e-002
1.250000e+000	1.552940e-001
1.270833e+000	1.208834e-001
1.291667e+000	6.310344e-002
1.312500e+000	-7.290144e-003
1.333333e+000	9.621935e-002
1.354167e+000	2.017071e-001
1.375000e+000	2.469178e-001
1.395833e+000	1.848605e-001
1.416667e+000	9.431434e-002
1.437500e+000	6.991754e-002
1.458333e+000	6.152710e-002
1.479167e+000	1.078928e-001
1.500000e+000	7.424227e-002
1.520833e+000	4.372431e-002
1.541667e+000	2.433852e-002
1.562500e+000	-6.854862e-002
1.583333e+000	-9.316079e-002
1.604167e+000	7.866853e-003
1.625000e+000	7.174533e-002
1.645833e+000	-1.740164e-002
1.666667e+000	-1.436575e-001
1.687500e+000	-9.349799e-002
1.708333e+000	-4.122392e-002
1.729167e+000	-7.212363e-003
1.750000e+000	-3.196273e-002
1.770833e+000	-4.895702e-002
1.791667e+000	-1.359532e-001
1.812500e+000	-1.307987e-001
1.833333e+000	-5.451486e-002
1.854167e+000	7.738202e-002
1.875000e+000	7.985276e-003
1.895833e+000	-3.751962e-002
1.916667e+000	-1.202680e-001
1.937500e+000	7.589776e-002
1.958333e+000	-5.525320e-002
1.979167e+000	2.975357e-001
2.000000e+000	-2.590702e-001
2.020833e+000	3.436563e-001
2.041667e+000	-5.689865e-001
2.062500e+000	1.173768e+000
2.083333e+000	-8.954756e+000
2.104167e+000	1.533040e+002
2.125000e+000	2.471814e+002
2.145833e+000	1.258860e+002
2.166667e+000	1.585450e+002
2.187500e+000	3.190470e+002
2.208333e+000	4.424343e+002
2.229167e+000	2.843441e+002
2.250000e+000	3.640306e+001
2.270833e+000	-1.313914e+001
2.291667e+000	-8.929467e-001
2.312500e+000	-1.035002e+001
2.333333e+000	-1.780180e+002
2.354167e+000	-3.303513e+002
2.375000e+000	-4.202378e+002
2.395833e+000	-4.615550e+002
2.416667e+000	-4.185110e+002
2.437500e+000	-3.762667e+002
2.458333e+000	-3.723181e+002
2.479167e+000	-4.625253e+002
2.500000e+000	-5.242955e+002
2.520833e+000	-3.650922e+002
2.541667e+000	-1.604043e+002
2.562500e+000	-9.185196e+001
2.583333e+000	-9.272665e+001
2.604167e+000	-9.917709e+001
2.625000e+000	3.329246e+001
2.645833e+000	2.372399e+002
2.666667e+000	3.565144e+002
2.687500e+000	3.801268e+002
2.708333e+000	3.368004e+002
2.729167e+000	3.901766e+002
2.750000e+000	5.047638e+002
2.770833e+000	5.663932e+002
2.791667e+000	5.328851e+002
2.812500e+000	4.249332e+002
2.833333e+000	3.647031e+002
2.854166e+000	3.784049e+002
2.875000e+000	3.717766e+002
2.895833e+000	2.708424e+002
2.916667e+000	9.309590e+001
2.937500e+000	-3.910434e+001
2.958333e+000	-7.141553e+001
2.979167e+000	-7.989090e+001
3.000000e+000	-1.499194e+002
3.020833e+000	-3.122350e+002
3.041667e+000	-4.412943e+002
3.062500e+000	-4.522752e+002
3.083333e+000	-3.961782e+002
3.104167e+000	-3.581529e+002
3.125000e+000	-4.159950e+002
3.145833e+000	-4.899521e+002
3.166667e+000	-4.749556e+002
3.187500e+000	-3.600764e+002
3.208333e+000	-2.113863e+002
3.229167e+000	-1.619508e+002
3.250000e+000	-1.869002e+002
3.270833e+000	-1.572512e+002
3.291667e+000	-2.475863e+001
3.312500e+000	1.621016e+002
3.333333e+000	2.657750e+002
3.354167e+000	2.669100e+002
3.375000e+000	2.652146e+002
3.395833e+000	3.351061e+002
3.416667e+000	4.668469e+002
3.437500e+000	5.350466e+002
3.458333e+000	4.956026e+002
3.479167e+000	4.210693e+002
3.500000e+000	3.878373e+002
3.520833e+000	4.174610e+002
3.541667e+000	4.099438e+002
3.562500e+000	3.034391e+002
3.583333e+000	1.497145e+002
3.604167e+000	3.596889e+001
3.625000e+000	1.845317e+000
3.645833e+000	-2.560211e+001
3.666666e+000	-1.270427e+002
3.687500e+000	-2.789785e+002
3.708333e+000	-3.895985e+002
3.729167e+000	-4.086293e+002
3.750000e+000	-3.761976e+002
3.770833e+000	-3.838645e+002
3.791666e+000	-4.480866e+002
3.812500e+000	-5.019138e+002
3.833333e+000	-4.838639e+002
3.854167e+000	-3.863381e+002
3.875000e+000	-2.918091e+002
3.895833e+000	-2.624654e+002
3.916667e+000	-2.695280e+002
3.937500e+000	-2.240881e+002
3.958333e+000	-8.502418e+001
3.979166e+000	7.208260e+001
4.000000e+000	1.640223e+002
4.020833e+000	1.826665e+002
4.041667e+000	2.071017e+002
4.062500e+000	3.040614e+002
4.083333e+000	4.330166e+002
4.104167e+000	5.046828e+002
4.125000e+000	4.864056e+002
4.145833e+000	4.381071e+002
4.166667e+000	4.368229e+002
4.187500e+000	4.762460e+002
4.208333e+000	4.740134e+002
4.229167e+000	3.843549e+002
4.250000e+000	2.510564e+002
4.270833e+000	1.587355e+002
4.291667e+000	1.277905e+002
4.312500e+000	8.681435e+001
4.333333e+000	-2.090482e+001
4.354167e+000	-1.722259e+002
4.375000e+000	-2.814355e+002
4.395833e+000	-3.064281e+002
4.416666e+000	-3.046299e+002
4.437500e+000	-3.444169e+002
4.458333e+000	-4.250549e+002
4.479167e+000	-4.818221e+002
4.500000e+000	-4.642102e+002
4.520833e+000	-3.968502e+002
4.541667e+000	-3.445424e+002
4.562500e+000	-3.431408e+002
4.583333e+000	-3.503805e+002
4.604167e+000	-2.953946e+002
4.625000e+000	-1.719711e+002
4.645833e+000	-4.596644e+001
4.666666e+000	2.375909e+001
4.687500e+000	5.037585e+001
4.708333e+000	1.031936e+002
4.729167e+000	2.128054e+002
4.750000e+000	3.342801e+002
4.770833e+000	4.018467e+002
4.791667e+000	4.022184e+002
4.812500e+000	3.899894e+002
4.833333e+000	4.166095e+002
4.854167e+000	4.612319e+002
4.875000e+000	4.657563e+002
4.895833e+000	3.966667e+002
4.916666e+000	2.961574e+002
4.937500e+000	2.300339e+002
4.958333e+000	1.998694e+002
4.979167e+000	1.565904e+002
5.000000e+000	5.450303e+001
5.020833e+000	-8.075585e+001
5.041667e+000	-1.782398e+002
5.062500e+000	-2.155556e+002
5.083333e+000	-2.340938e+002
5.104166e+000	-2.914370e+002
5.125000e+000	-3.794352e+002
5.145833e+000	-4.358178e+002
5.166666e+000	-4.278370e+002
5.187500e+000	-3.822307e+002
5.208333e+000	-3.557016e+002
5.229167e+000	-3.694248e+002
5.250000e+000	-3.756003e+002
5.270833e+000	-3.213293e+002
5.291667e+000	-2.135784e+002
5.312500e+000	-1.104820e+002
5.333333e+000	-5.932736e+001
5.354166e+000	-2.816281e+001
5.375000e+000	4.128666e+001
5.395833e+000	1.576460e+002
5.416667e+000	2.727026e+002
5.437500e+000	3.322139e+002
5.458333e+000	3.444381e+002
5.479167e+000	3.625382e+002
5.500000e+000	4.127917e+002
5.520833e+000	4.663193e+002
5.541667e+000	4.703425e+002
5.562500e+000	4.155043e+002
5.583333e+000	3.460035e+002
5.604166e+000	3.026672e+002
5.625000e+000	2.779551e+002
5.645833e+000	2.258448e+002
5.666667e+000	1.242114e+002
5.687500e+000	5.380423e+000
5.708333e+000	-8.352283e+001
5.729167e+000	-1.304914e+002
5.750000e+000	-1.739488e+002
5.770833e+000	-2.495122e+002
5.791666e+000	-3.401909e+002
5.812500e+000	-3.993242e+002
5.833333e+000	-4.061039e+002
5.854166e+000	-3.866567e+002
5.875000e+000	-3.842931e+002
5.895833e+000	-4.046433e+002
5.916667e+000	-4.110321e+002
5.937500e+000	-3.672919e+002
5.958333e+000	-2.804283e+002
5.979167e+000	-1.995706e+002
6.000000e+000	-1.546388e+002
6.020833e+000	-1.173207e+002
6.041666e+000	-4.197216e+001
6.062500e+000	7.568092e+001
6.083333e+000	1.861839e+002
6.104166e+000	2.485612e+002
6.125000e+000	2.769268e+002
6.145833e+000	3.161357e+002
6.166667e+000	3.871114e+002
6.187500e+000	4.517920e+002
6.208333e+000	4.655628e+002
6.229167e+000	4.295790e+002
6.250000e+000	3.857855e+002
6.270833e+000	3.666180e+002
6.291666e+000	3.529101e+002
6.312500e+000	3.020945e+002
6.333333e+000	2.058009e+002
6.354167e+000	9.992226e+001
6.375000e+000	2.397723e+001
6.395833e+000	-2.571087e+001
6.416667e+000	-8.694088e+001
6.437500e+000	-1.768154e+002
6.458333e+000	-2.732893e+002
6.479166e+000	-3.345384e+002
6.500000e+000	-3.529526e+002
6.520833e+000	-3.598517e+002
6.541666e+000	-3.811510e+002
6.562500e+000	-4.123455e+002
6.583333e+000	-4.207782e+002
6.604167e+000	-3.869127e+002
6.625000e+000	-3.264352e+002
6.645833e+000	-2.725205e+002
6.666667e+000	-2.385890e+002
6.687500e+000	-1.983933e+002
6.708333e+000	-1.218186e+002
6.729166e+000	-1.539745e+001
6.750000e+000	8.359317e+001
6.770833e+000	1.471169e+002
6.791666e+000	1.900893e+002
6.812500e+000	2.472411e+002
6.833333e+000	3.264724e+002
6.854167e+000	3.970977e+002
6.875000e+000	4.239667e+002
6.895833e+000	4.097232e+002
6.916667e+000	3.902069e+002
6.937500e+000	3.889345e+002
6.958333e+000	3.865246e+002
6.979166e+000	3.469571e+002
7.000000e+000	2.647720e+002
7.020833e+000	1.742078e+002
7.041666e+000	1.081383e+002
7.062500e+000	5.992993e+001
7.083333e+000	-3.906021e+000
7.104167e+000	-9.821834e+001
7.125000e+000	-1.963251e+002
7.145833e+000	-2.611689e+002
7.166666e+000	-2.902987e+002
7.187500e+000	-3.132563e+002
7.208333e+000	-3.529498e+002
7.229166e+000	-3.953408e+002
7.250000e+000	-4.094650e+002
7.270833e+000	-3.858950e+002
7.291666e+000	-3.451894e+002
7.312500e+000	-3.138771e+002
7.333333e+000	-2.927898e+002
7.354167e+000	-2.554592e+002
7.375000e+000	-1.816245e+002
7.395833e+000	-8.655746e+001
7.416666e+000	-2.817354e+000
7.437500e+000	5.727299e+001
7.458333e+000	1.114589e+002
7.479166e+000	1.830606e+002
7.500000e+000	2.681349e+002
7.520833e+000	3.391868e+002
7.541667e+000	3.743199e+002
7.562500e+000	3.820741e+002
7.583333e+000	3.881425e+002
7.604167e+000	4.023259e+002
7.625000e+000	4.068654e+002
7.645833e+000	3.765738e+002
7.666666e+000	3.131700e+002
7.687500e+000	2.425654e+002
7.708333e+000	1.861068e+002
7.729166e+000	1.371306e+002
7.750000e+000	7.093381e+001
7.770833e+000	-2.064462e+001
7.791667e+000	-1.145686e+002
7.812500e+000	-1.837814e+002
7.833333e+000	-2.258739e+002
7.854166e+000	-2.648882e+002
7.875000e+000	-3.173057e+002
7.895833e+000	-3.687488e+002
7.916666e+000	-3.937679e+002
7.937500e+000	-3.849836e+002
7.958333e+000	-3.615677e+002
7.979166e+000	-3.475609e+002
8.000000e+000	-3.379936e+002
8.020833e+000	-3.094651e+002
8.041666e+000	-2.456243e+002
8.062499e+000	-1.623179e+002
8.083333e+000	-8.925609e+001
8.104166e+000	-3.357080e+001
8.124999e+000	2.488109e+001
8.145833e+000	1.047342e+002
8.166667e+000	1.958477e+002
8.187499e+000	2.696530e+002
8.208333e+000	3.125686e+002
8.229166e+000	3.377135e+002
8.249999e+000	3.664394e+002
8.270833e+000	3.989335e+002
8.291666e+000	4.134785e+002
8.312500e+000	3.942923e+002
8.333333e+000	3.490959e+002
8.354166e+000	3.009014e+002
8.375000e+000	2.601935e+002
8.395832e+000	2.145011e+002
8.416666e+000	1.483832e+002
8.437500e+000	6.309802e+001
8.458333e+000	-2.204600e+001
8.479166e+000	-8.847856e+001
8.500000e+000	-1.413294e+002
8.520833e+000	-1.956219e+002
8.541666e+000	-2.584546e+002
8.562499e+000	-3.162227e+002
8.583333e+000	-3.496984e+002
8.604166e+000	-3.579212e+002
8.624999e+000	-3.557231e+002
8.645833e+000	-3.568152e+002
8.666666e+000	-3.570010e+002
8.687499e+000	-3.374223e+002
8.708333e+000	-2.896725e+002
8.729166e+000	-2.249960e+002
8.749999e+000	-1.646849e+002
8.770833e+000	-1.137079e+002
8.791666e+000	-5.560098e+001
8.812500e+000	2.256611e+001
8.833332e+000	1.115309e+002
8.854166e+000	1.867156e+002
8.875000e+000	2.365098e+002
8.895832e+000	2.743376e+002
8.916666e+000	3.173994e+002
8.937500e+000	3.630135e+002
8.958333e+000	3.896485e+002
8.979166e+000	3.834545e+002
8.999999e+000	3.548760e+002
9.020833e+000	3.250524e+002
9.041666e+000	2.997596e+002
9.062499e+000	2.640092e+002
9.083333e+000	2.033740e+002
9.104167e+000	1.245394e+002
9.124999e+000	4.915840e+001
9.145833e+000	-1.141301e+001
9.166666e+000	-6.664411e+001
9.187499e+000	-1.304190e+002
9.208333e+000	-2.019887e+002
9.229166e+000	-2.639180e+002
9.250000e+000	-3.023005e+002
9.270832e+000	-3.224646e+002
9.291666e+000	-3.377455e+002
9.312500e+000	-3.542691e+002
9.333332e+000	-3.626812e+002
9.354166e+000	-3.497823e+002
9.375000e+000	-3.144556e+002
9.395833e+000	-2.681834e+002
9.416666e+000	-2.225993e+002
9.437499e+000	-1.766809e+002
9.458333e+000	-1.184371e+002
9.479166e+000	-4.295514e+001
9.499999e+000	3.983386e+001
9.520833e+000	1.124728e+002
9.541666e+000	1.692291e+002
9.562499e+000	2.196606e+002
9.583333e+000	2.741375e+002
9.604166e+000	3.277563e+002
9.624999e+000	3.644122e+002
9.645833e+000	3.733861e+002
9.666666e+000	3.631395e+002
9.687499e+000	3.494063e+002
9.708333e+000	3.357245e+002
9.729166e+000	3.099299e+002
9.750000e+000	2.594662e+002
9.770832e+000	1.908417e+002
9.791666e+000	1.228382e+002
9.812500e+000	6.486626e+001
9.833332e+000	9.422009e+000
9.854166e+000	-5.790646e+001
9.875000e+000	-1.340761e+002
9.895833e+000	-2.023123e+002
9.916666e+000	-2.495917e+002
9.937499e+000	-2.803644e+002
9.958333e+000	-3.100927e+002
9.979166e+000	-3.410566e+002
9.999999e+000	-3.611385e+002
1.002083e+001	-3.588094e+002
1.004167e+001	-3.355502e+002
1.006250e+001	-3.057331e+002
1.008333e+001	-2.759310e+002
1.010417e+001	-2.399884e+002
1.012500e+001	-1.866806e+002
1.014583e+001	-1.151722e+002
1.016667e+001	-3.984969e+001
1.018750e+001	2.727819e+001
1.020833e+001	8.642867e+001
1.022917e+001	1.468631e+002
1.025000e+001	2.123211e+002
1.027083e+001	2.730814e+002
1.029167e+001	3.165676e+002
1.031250e+001	3.388872e+002
1.033333e+001	3.482995e+002
1.035417e+001	3.537188e+002
1.037500e+001	3.529771e+002
1.039583e+001	3.364137e+002
1.041667e+001	2.983351e+002
1.043750e+001	2.453396e+002
1.045833e+001	1.899621e+002
1.047917e+001	1.380419e+002
1.050000e+001	8.314365e+001
1.052083e+001	1.681382e+001
1.054167e+001	-5.736987e+001
1.056250e+001	-1.263889e+002
1.058333e+001	-1.802449e+002
1.060417e+001	-2.218479e+002
1.062500e+001	-2.623290e+002
1.064583e+001	-3.038233e+002
1.066667e+001	-3.348899e+002
1.068750e+001	-3.451301e+002
1.070833e+001	-3.364565e+002
1.072917e+001	-3.200005e+002
1.075000e+001	-3.031366e+002
1.077083e+001	-2.793500e+002
1.079167e+001	-2.368263e+002
1.081250e+001	-1.751629e+002
1.083333e+001	-1.072650e+002
1.085417e+001	-4.548708e+001
1.087500e+001	1.181750e+001
1.089583e+001	7.449879e+001
1.091667e+001	1.449792e+002
1.093750e+001	2.119317e+002
1.095833e+001	2.618312e+002
1.097917e+001	2.941833e+002
1.100000e+001	3.180963e+002
1.102083e+001	3.392950e+002
1.104167e+001	3.520751e+002
1.106250e+001	3.458231e+002
1.108333e+001	3.192589e+002
1.110417e+001	2.807326e+002
1.112500e+001	2.398011e+002
1.114583e+001	1.965995e+002
1.116667e+001	1.441476e+002
1.118750e+001	7.987671e+001
1.120833e+001	9.622143e+000
1.122917e+001	-5.582022e+001
1.125000e+001	-1.123960e+002
1.127083e+001	-1.635950e+002
1.129167e+001	-2.145185e+002
1.131250e+001	-2.636442e+002
1.133333e+001	-3.017729e+002
1.135417e+001	-3.230689e+002
1.137500e+001	-3.292781e+002
1.139583e+001	-3.277095e+002
1.141667e+001	-3.220128e+002
1.143750e+001	-3.072748e+002
1.145833e+001	-2.760620e+002
1.147917e+001	-2.272549e+002
1.150000e+001	-1.704338e+002
1.152083e+001	-1.142167e+002
1.154167e+001	-5.835920e+001
1.156250e+001	3.737355e+000
1.158333e+001	7.431796e+001
1.160417e+001	1.438580e+002
1.162500e+001	2.008848e+002
1.164583e+001	2.433178e+002
1.166667e+001	2.786924e+002
1.168750e+001	3.115990e+002
1.170833e+001	3.369901e+002
1.172917e+001	3.443529e+002
1.175000e+001	3.311571e+002
1.177083e+001	3.062365e+002
1.179167e+001	2.780660e+002
1.181250e+001	2.457093e+002
1.183333e+001	2.014195e+002
1.185417e+001	1.424795e+002
1.187500e+001	7.731039e+001
1.189583e+001	1.561202e+001
1.191667e+001	-4.009138e+001
1.193750e+001	-9.537975e+001
1.195833e+001	-1.541255e+002
1.197917e+001	-2.104615e+002
1.200000e+001	-2.555523e+002
1.202083e+001	-2.855908e+002
1.204167e+001	-3.049395e+002
1.206250e+001	-3.187654e+002
1.208333e+001	-3.254679e+002
1.210417e+001	-3.203946e+002
1.212500e+001	-2.993071e+002
1.214583e+001	-2.642066e+002
1.216667e+001	-2.219581e+002
1.218750e+001	-1.754091e+002
1.220833e+001	-1.233018e+002
1.222917e+001	-6.294137e+001
1.225000e+001	4.333690e+000
1.227083e+001	7.136052e+001
1.229167e+001	1.311360e+002
1.231250e+001	1.823691e+002
1.233333e+001	2.283778e+002
1.235417e+001	2.708727e+002
1.237500e+001	3.053727e+002
1.239583e+001	3.246789e+002
1.241667e+001	3.269539e+002
1.243750e+001	3.171987e+002
1.245833e+001	3.014985e+002
1.247917e+001	2.792831e+002
1.250000e+001	2.451385e+002
1.252083e+001	1.967553e+002
1.254167e+001	1.395263e+002
1.256250e+001	8.258120e+001
1.258333e+001	2.872043e+001
1.260417e+001	-2.665098e+001
1.262500e+001	-8.706461e+001
1.264583e+001	-1.479645e+002
1.266667e+001	-1.997450e+002
1.268750e+001	-2.384577e+002
1.270833e+001	-2.683759e+002
1.272917e+001	-2.939604e+002
1.275000e+001	-3.134359e+002
1.277083e+001	-3.201703e+002
1.279167e+001	-3.102385e+002
1.281250e+001	-2.879563e+002
1.283333e+001	-2.589055e+002
1.285417e+001	-2.246138e+002
1.287500e+001	-1.810877e+002
1.289583e+001	-1.253661e+002
1.291667e+001	-6.263237e+001
1.293750e+001	1.737734e-001
1.295833e+001	5.871985e+001
1.297917e+001	1.141937e+002
1.300000e+001	1.685537e+002
1.302083e+001	2.194748e+002
1.304167e+001	2.612416e+002
1.306250e+001	2.897662e+002
1.308333e+001	3.054878e+002
1.310417e+001	3.115392e+002
1.312500e+001	3.097992e+002
1.314583e+001	2.979689e+002
1.316667e+001	2.733176e+002
1.318750e+001	2.364224e+002
1.320833e+001	1.910587e+002
1.322917e+001	1.421984e+002
1.325000e+001	9.153503e+001
1.327083e+001	3.706931e+001
1.329167e+001	-2.217630e+001
1.331250e+001	-8.247636e+001
1.333333e+001	-1.375084e+002
1.335417e+001	-1.836572e+002
1.337500e+001	-2.225820e+002
1.339583e+001	-2.573052e+002
1.341667e+001	-2.862422e+002
1.343750e+001	-3.038998e+002
1.345833e+001	-3.064755e+002
1.347917e+001	-2.963974e+002
1.350000e+001	-2.788954e+002
1.352083e+001	-2.555241e+002
1.354167e+001	-2.221485e+002
1.356250e+001	-1.759007e+002
1.358333e+001	-1.197838e+002
1.360417e+001	-6.126915e+001
1.362500e+001	-5.106556e+000
1.364583e+001	5.017951e+001
1.366667e+001	1.073104e+002
1.368750e+001	1.638942e+002
1.370833e+001	2.127956e+002
1.372917e+001	2.492870e+002
1.375000e+001	2.746002e+002
1.377083e+001	2.927099e+002
1.379167e+001	3.037632e+002
1.381250e+001	3.037139e+002
1.383333e+001	2.891369e+002
1.385417e+001	2.622317e+002
1.387500e+001	2.281262e+002
1.389583e+001	1.892124e+002
1.391667e+001	1.445428e+002
1.393750e+001	9.283150e+001
1.395833e+001	3.554516e+001
1.397917e+001	-2.259841e+001
1.400000e+001	-7.748511e+001
1.402083e+001	-1.280943e+002
1.404167e+001	-1.752660e+002
1.406250e+001	-2.185638e+002
1.408333e+001	-2.549332e+002
1.410417e+001	-2.807953e+002
1.412500e+001	-2.946098e+002
1.414583e+001	-2.980426e+002
1.416667e+001	-2.927007e+002
1.418750e+001	-2.791811e+002
1.420833e+001	-2.552550e+002
1.422917e+001	-2.190800e+002
1.425000e+001	-1.728649e+002
1.427083e+001	-1.212735e+002
1.429167e+001	-6.810097e+001
1.431250e+001	-1.362367e+001
1.433333e+001	4.411940e+001
1.435417e+001	1.027917e+002
1.437500e+001	1.568440e+002
1.439583e+001	2.013236e+002
1.441667e+001	2.360699e+002
1.443750e+001	2.644333e+002
1.445833e+001	2.864956e+002
1.447917e+001	2.984953e+002
1.450000e+001	2.963348e+002
1.452083e+001	2.809825e+002
1.454167e+001	2.575768e+002
1.456250e+001	2.290339e+002
1.458333e+001	1.936685e+002
1.460417e+001	1.487610e+002
1.462500e+001	9.564008e+001
1.464583e+001	4.050856e+001
1.466667e+001	-1.265594e+001
1.468750e+001	-6.397348e+001
1.470833e+001	-1.149418e+002
1.472917e+001	-1.650256e+002
1.475000e+001	-2.089977e+002
1.477083e+001	-2.425619e+002
1.479167e+001	-2.658093e+002
1.481250e+001	-2.810365e+002
1.483333e+001	-2.886015e+002
1.485417e+001	-2.864203e+002
1.487500e+001	-2.723417e+002
1.489583e+001	-2.465560e+002
1.491667e+001	-2.116057e+002
1.493750e+001	-1.705095e+002
1.495833e+001	-1.242669e+002
1.497917e+001	-7.263872e+001
1.500000e+001	-1.664984e+001
1.502083e+001	4.056583e+001
1.504167e+001	9.500647e+001
1.506250e+001	1.438785e+002
1.508333e+001	1.866771e+002
1.510417e+001	2.237443e+002
1.512500e+001	2.543432e+002
1.514583e+001	2.755046e+002
1.516667e+001	2.846006e+002
1.518750e+001	2.819218e+002
1.520833e+001	2.701986e+002
1.522917e+001	2.515846e+002
1.525000e+001	2.251689e+002
1.527083e+001	1.889366e+002
1.529167e+001	1.437888e+002
1.531250e+001	9.387805e+001
1.533333e+001	4.367503e+001
1.535417e+001	-6.268771e+000
1.537500e+001	-5.758317e+001
1.539583e+001	-1.100118e+002
1.541667e+001	-1.591240e+002
1.543750e+001	-1.998130e+002
1.545833e+001	-2.308948e+002
1.547917e+001	-2.548014e+002
1.550000e+001	-2.726369e+002
1.552083e+001	-2.817505e+002
1.554167e+001	-2.786758e+002
1.556250e+001	-2.630744e+002
1.558333e+001	-2.382453e+002
1.560417e+001	-2.071398e+002
1.562500e+001	-1.695785e+002
1.564583e+001	-1.239483e+002
1.566667e+001	-7.145013e+001
1.568750e+001	-1.635070e+001
1.570833e+001	3.712162e+001
1.572917e+001	8.745205e+001
1.575000e+001	1.352196e+002
1.577083e+001	1.796952e+002
1.579167e+001	2.179906e+002
1.581250e+001	2.467316e+002
1.583333e+001	2.651868e+002
1.585417e+001	2.742791e+002
1.587500e+001	2.749708e+002
1.589583e+001	2.667983e+002
1.591667e+001	2.489713e+002
1.593750e+001	2.213333e+002
1.595833e+001	1.852454e+002
1.597917e+001	1.433870e+002
1.600000e+001	9.783652e+001
1.602083e+001	4.947830e+001
1.604167e+001	-1.435314e+000
1.606250e+001	-5.412622e+001
1.608333e+001	-1.050866e+002
1.610417e+001	-1.509801e+002
1.612500e+001	-1.901945e+002
1.614583e+001	-2.229484e+002
1.616667e+001	-2.496451e+002
1.618750e+001	-2.684401e+002
1.620833e+001	-2.764142e+002
1.622917e+001	-2.725542e+002
1.625000e+001	-2.586443e+002
1.627083e+001	-2.372073e+002
1.629167e+001	-2.088050e+002
1.631250e+001	-1.718720e+002
1.633333e+001	-1.259613e+002
1.635416e+001	-7.477068e+001
1.637500e+001	-2.302805e+001
1.639583e+001	2.723932e+001
1.641667e+001	7.655091e+001
1.643750e+001	1.252893e+002
1.645833e+001	1.701856e+002
1.647917e+001	2.071099e+002
1.650000e+001	2.342489e+002
1.652083e+001	2.529205e+002
1.654167e+001	2.645953e+002
1.656250e+001	2.679521e+002
1.658333e+001	2.610122e+002
1.660417e+001	2.432047e+002
1.662500e+001	2.166394e+002
1.664583e+001	1.838626e+002
1.666667e+001	1.458748e+002
1.668750e+001	1.024425e+002
1.670833e+001	5.402196e+001
1.672917e+001	3.216507e+000
1.675000e+001	-4.702682e+001
1.677083e+001	-9.483852e+001
1.679166e+001	-1.390256e+002
1.681250e+001	-1.793480e+002
1.683333e+001	-2.135037e+002
1.685417e+001	-2.397823e+002
1.687500e+001	-2.567762e+002
1.689583e+001	-2.642920e+002
1.691667e+001	-2.620403e+002
1.693750e+001	-2.509164e+002
1.695833e+001	-2.313881e+002
1.697917e+001	-2.029248e+002
1.700000e+001	-1.658718e+002
1.702083e+001	-1.224235e+002
1.704167e+001	-7.515413e+001
1.706250e+001	-2.650428e+001
1.708333e+001	2.293977e+001
1.710417e+001	7.253679e+001
1.712500e+001	1.202102e+002
1.714583e+001	1.625582e+002
1.716667e+001	1.971382e+002
1.718750e+001	2.241399e+002
1.720833e+001	2.445578e+002
1.722916e+001	2.575613e+002
1.725000e+001	2.610678e+002
1.727083e+001	2.538865e+002
1.729167e+001	2.366487e+002
1.731250e+001	2.125683e+002
1.733333e+001	1.828717e+002
1.735416e+001	1.466247e+002
1.737500e+001	1.033780e+002
1.739583e+001	5.539071e+001
1.741667e+001	6.523494e+000
1.743750e+001	-4.106947e+001
1.745833e+001	-8.732693e+001
1.747917e+001	-1.319238e+002
1.750000e+001	-1.726197e+002
1.752083e+001	-2.064400e+002
1.754167e+001	-2.314262e+002
1.756250e+001	-2.479855e+002
1.758333e+001	-2.564148e+002
1.760417e+001	-2.563702e+002
1.762500e+001	-2.465871e+002
1.764583e+001	-2.269572e+002
1.766666e+001	-1.990524e+002
1.768750e+001	-1.641556e+002
1.770833e+001	-1.237981e+002
1.772917e+001	-7.901878e+001
1.775000e+001	-3.107241e+001
1.777083e+001	1.794357e+001
1.779166e+001	6.606305e+001
1.781250e+001	1.110219e+002
1.783333e+001	1.514960e+002
1.785417e+001	1.863457e+002
1.787500e+001	2.147357e+002
1.789583e+001	2.356877e+002
1.791667e+001	2.481990e+002
1.793750e+001	2.513632e+002
1.795833e+001	2.452818e+002
1.797917e+001	2.310481e+002
1.800000e+001	2.095393e+002
1.802083e+001	1.808202e+002
1.804167e+001	1.447727e+002
1.806250e+001	1.025538e+002
1.808333e+001	5.734099e+001
1.810416e+001	1.123257e+001
1.812500e+001	-3.518068e+001
1.814583e+001	-8.139127e+001
1.816667e+001	-1.259808e+002
1.818750e+001	-1.656331e+002
1.820833e+001	-1.979491e+002
1.822916e+001	-2.224235e+002
1.825000e+001	-2.398683e+002
1.827083e+001	-2.497102e+002
1.829167e+001	-2.505112e+002
1.831250e+001	-2.408365e+002
1.833333e+001	-2.215473e+002
1.835417e+001	-1.950676e+002
1.837500e+001	-1.627513e+002
1.839583e+001	-1.246590e+002
1.841667e+001	-8.111211e+001
1.843750e+001	-3.385772e+001
1.845833e+001	1.366187e+001
1.847917e+001	5.926482e+001
1.850000e+001	1.025201e+002
1.852083e+001	1.426451e+002
1.854166e+001	1.780900e+002
1.856250e+001	2.064851e+002
1.858333e+001	2.268213e+002
1.860417e+001	2.389927e+002
1.862500e+001	2.433852e+002
1.864583e+001	2.395714e+002
1.866666e+001	2.270394e+002
1.868750e+001	2.062896e+002
1.870833e+001	1.779517e+002
1.872917e+001	1.435030e+002
1.875000e+001	1.042326e+002
1.877083e+001	6.124033e+001
1.879167e+001	1.602189e+001
1.881250e+001	-3.032337e+001
1.883333e+001	-7.586620e+001
1.885417e+001	-1.185675e+002
1.887500e+001	-1.565298e+002
1.889583e+001	-1.884611e+002
1.891667e+001	-2.138079e+002
1.893750e+001	-2.319215e+002
1.895833e+001	-2.417820e+002
1.897917e+001	-2.421722e+002
1.900000e+001	-2.330722e+002
1.902083e+001	-2.156288e+002
1.904167e+001	-1.914914e+002
1.906250e+001	-1.609985e+002
1.908333e+001	-1.237414e+002
1.910416e+001	-8.099065e+001
1.912500e+001	-3.563219e+001
1.914583e+001	9.489594e+000
1.916667e+001	5.323503e+001
1.918750e+001	9.582157e+001
1.920833e+001	1.357076e+002
1.922916e+001	1.706214e+002
1.925000e+001	1.986867e+002
1.927083e+001	2.185734e+002
1.929167e+001	2.313277e+002
1.931250e+001	2.372232e+002
1.933333e+001	2.348401e+002
1.935417e+001	2.231924e+002
1.937500e+001	2.031989e+002
1.939583e+001	1.763134e+002
1.941667e+001	1.440359e+002
1.943750e+001	1.067745e+002
1.945833e+001	6.494561e+001
1.947917e+001	2.010092e+001
1.950000e+001	-2.530602e+001
1.952083e+001	-6.897202e+001
1.954166e+001	-1.101033e+002
1.956250e+001	-1.478163e+002
1.958333e+001	-1.801782e+002
1.960417e+001	-2.057199e+002
1.962500e+001	-2.235524e+002
1.964583e+001	-2.332372e+002
1.966666e+001	-2.342371e+002
1.968750e+001	-2.269201e+002
1.970833e+001	-2.115584e+002
1.972917e+001	-1.886149e+002
1.975000e+001	-1.586995e+002
1.977083e+001	-1.229184e+002
1.979167e+001	-8.268338e+001
1.981250e+001	-4.014602e+001
1.983333e+001	3.394350e+000
1.985417e+001	4.662830e+001
1.987500e+001	8.854856e+001
1.989583e+001	1.272557e+002
1.991667e+001	1.609079e+002
1.993750e+001	1.881058e+002
1.995833e+001	2.085585e+002
1.997916e+001	2.225453e+002
2.000000e+001	2.291366e+002
2.002083e+001	2.269873e+002
2.004167e+001	2.158603e+002
2.006250e+001	1.970900e+002
2.008333e+001	1.722578e+002
2.010416e+001	1.418897e+002
2.012500e+001	1.058703e+002
2.014583e+001	6.481260e+001
2.016667e+001	2.112040e+001
2.018750e+001	-2.239223e+001
2.020833e+001	-6.458062e+001
2.022917e+001	-1.047230e+002
2.025000e+001	-1.419747e+002
2.027083e+001	-1.742881e+002
2.029167e+001	-1.993688e+002
2.031250e+001	-2.166731e+002
2.033333e+001	-2.262923e+002
2.035417e+001	-2.281400e+002
2.037500e+001	-2.220107e+002
2.039583e+001	-2.074360e+002
2.041666e+001	-1.851929e+002
2.043750e+001	-1.563909e+002
2.045833e+001	-1.224255e+002
2.047917e+001	-8.418648e+001
2.050000e+001	-4.294128e+001
2.052083e+001	-2.044958e-001
2.054166e+001	4.216090e+001
2.056250e+001	8.262914e+001
2.058333e+001	1.200934e+002
2.060417e+001	1.533080e+002
2.062500e+001	1.810653e+002
2.064583e+001	2.021749e+002
2.066666e+001	2.162580e+002
2.068750e+001	2.227677e+002
2.070833e+001	2.212660e+002
2.072917e+001	2.118120e+002
2.075000e+001	1.949489e+002
2.077083e+001	1.713818e+002
2.079167e+001	1.416473e+002
2.081250e+001	1.065684e+002
2.083333e+001	6.709739e+001
2.085416e+001	2.540660e+001
2.087500e+001	-1.656145e+001
2.089583e+001	-5.798639e+001
2.091667e+001	-9.791752e+001
2.093750e+001	-1.346133e+002
2.095833e+001	-1.660277e+002
2.097916e+001	-1.904553e+002
2.100000e+001	-2.077524e+002
2.102083e+001	-2.181566e+002
2.104167e+001	-2.211235e+002
2.106250e+001	-2.158515e+002
2.108333e+001	-2.019893e+002
2.110416e+001	-1.806306e+002
2.112500e+001	-1.535262e+002
2.114583e+001	-1.217103e+002
2.116667e+001	-8.526938e+001
2.118750e+001	-4.529967e+001
2.120833e+001	-3.740355e+000
2.122917e+001	3.730070e+001
2.125000e+001	7.641098e+001
2.127083e+001	1.129085e+002
2.129167e+001	1.457902e+002
2.131250e+001	1.735062e+002
2.133333e+001	1.949265e+002
2.135417e+001	2.091776e+002
2.137500e+001	2.161221e+002
2.139583e+001	2.156801e+002
2.141666e+001	2.074947e+002
2.143750e+001	1.918001e+002
2.145833e+001	1.692099e+002
2.147917e+001	1.406527e+002
2.150000e+001	1.069825e+002
2.152083e+001	6.923340e+001
2.154166e+001	2.898702e+001
2.156250e+001	-1.232036e+001
2.158333e+001	-5.297878e+001
2.160417e+001	-9.178138e+001
2.162500e+001	-1.272705e+002
2.164583e+001	-1.579988e+002
2.166667e+001	-1.826721e+002
2.168750e+001	-2.004780e+002
2.170833e+001	-2.113134e+002
2.172917e+001	-2.145306e+002
2.175000e+001	-2.097057e+002
2.177083e+001	-1.970189e+002
2.179167e+001	-1.774904e+002
2.181250e+001	-1.522406e+002
2.183333e+001	-1.215658e+002
2.185416e+001	-8.632030e+001
2.187500e+001	-4.762209e+001
2.189583e+001	-7.729405e+000
2.191667e+001	3.166962e+001
2.193750e+001	6.964264e+001
2.195833e+001	1.056217e+002
2.197916e+001	1.383965e+002
2.200000e+001	1.658620e+002
2.202083e+001	1.868369e+002
2.204167e+001	2.010340e+002
2.206250e+001	2.085136e+002
2.208333e+001	2.092815e+002
2.210417e+001	2.023195e+002
2.212500e+001	1.874789e+002
2.214583e+001	1.657024e+002
2.216667e+001	1.381819e+002
2.218750e+001	1.060217e+002
2.220833e+001	6.983251e+001
2.222917e+001	3.075922e+001
2.225000e+001	-9.614717e+000
2.227083e+001	-4.934913e+001
2.229166e+001	-8.709581e+001
2.231250e+001	-1.218172e+002
2.233333e+001	-1.520534e+002
2.235417e+001	-1.765617e+002
2.237500e+001	-1.943506e+002
2.239583e+001	-2.052370e+002
2.241666e+001	-2.088671e+002
2.243750e+001	-2.048836e+002
2.245833e+001	-1.933100e+002
2.247917e+001	-1.751436e+002
2.250000e+001	-1.506839e+002
2.252083e+001	-1.212393e+002
2.254166e+001	-8.747980e+001
2.256250e+001	-5.046360e+001
2.258333e+001	-1.165364e+001
2.260417e+001	2.684215e+001
2.262500e+001	6.435541e+001
2.264583e+001	9.976978e+001
2.266667e+001	1.316283e+002
2.268750e+001	1.589271e+002
2.270833e+001	1.800521e+002
2.272916e+001	1.948847e+002
2.275000e+001	2.031523e+002
2.277083e+001	2.043871e+002
2.279167e+001	1.980863e+002
2.281250e+001	1.840655e+002
2.283333e+001	1.635783e+002
2.285416e+001	1.377488e+002
2.287500e+001	1.070983e+002
2.289583e+001	7.195978e+001
2.291667e+001	3.383224e+001
2.293750e+001	-5.427770e+000
2.295833e+001	-4.397399e+001
2.297916e+001	-8.041033e+001
2.300000e+001	-1.143232e+002
2.302083e+001	-1.444307e+002
2.304167e+001	-1.689055e+002
2.306250e+001	-1.868230e+002
2.308333e+001	-1.977962e+002
2.310417e+001	-2.015301e+002
2.312500e+001	-1.985383e+002
2.314583e+001	-1.884020e+002
2.316666e+001	-1.712625e+002
2.318750e+001	-1.480745e+002
2.320833e+001	-1.200191e+002
2.322917e+001	-8.768954e+001
2.325000e+001	-5.211216e+001
2.327083e+001	-1.483697e+001
2.329166e+001	2.281406e+001
2.331250e+001	5.926335e+001
2.333333e+001	9.390961e+001
2.335417e+001	1.252974e+002
2.337500e+001	1.522403e+002
2.339583e+001	1.736847e+002
2.341666e+001	1.887103e+002
2.343750e+001	1.972372e+002
2.345833e+001	1.990691e+002
2.347917e+001	1.937236e+002
2.350000e+001	1.807502e+002
2.352083e+001	1.615433e+002
2.354167e+001	1.366139e+002
2.356250e+001	1.068834e+002
2.358333e+001	7.326736e+001
2.360416e+001	3.659440e+001
2.362500e+001	-1.613993e+000
2.364583e+001	-3.895806e+001
2.366667e+001	-7.490493e+001
2.368750e+001	-1.082273e+002
2.370833e+001	-1.376867e+002
2.372916e+001	-1.618468e+002
2.375000e+001	-1.797186e+002
2.377083e+001	-1.909962e+002
2.379167e+001	-1.956549e+002
2.381250e+001	-1.935797e+002
2.383333e+001	-1.842844e+002
2.385416e+001	-1.680139e+002
2.387500e+001	-1.460434e+002
2.389583e+001	-1.195574e+002
2.391667e+001	-8.889133e+001
2.393750e+001	-5.487355e+001
2.395833e+001	-1.872923e+001
2.397916e+001	1.805043e+001
2.400000e+001	5.372081e+001
2.402083e+001	8.718178e+001
2.404167e+001	1.179249e+002
2.406250e+001	1.445757e+002
2.408333e+001	1.661682e+002
2.410417e+001	1.817017e+002
2.412500e+001	1.905952e+002
2.414583e+001	1.927107e+002
2.416666e+001	1.879066e+002
2.418750e+001	1.762806e+002
2.420833e+001	1.581552e+002
2.422917e+001	1.343786e+002
2.425000e+001	1.057531e+002
2.427083e+001	7.320267e+001
2.429166e+001	3.787583e+001
2.431250e+001	1.115647e+000
2.433333e+001	-3.539230e+001
2.435417e+001	-7.034487e+001
2.437500e+001	-1.028618e+002
2.439583e+001	-1.317073e+002
2.441666e+001	-1.556582e+002
2.443750e+001	-1.735349e+002
2.445833e+001	-1.850617e+002
2.447917e+001	-1.902564e+002
2.450000e+001	-1.886758e+002
2.452083e+001	-1.802365e+002
2.454167e+001	-1.652560e+002
2.456250e+001	-1.446642e+002
2.458333e+001	-1.191283e+002
2.460416e+001	-8.954935e+001
2.462500e+001	-5.650776e+001
2.464583e+001	-2.147893e+001
2.466667e+001	1.404685e+001
2.468750e+001	4.875724e+001
2.470833e+001	8.168411e+001
2.472916e+001	1.121592e+002
2.475000e+001	1.388859e+002
2.477083e+001	1.603433e+002
2.479167e+001	1.757843e+002
2.481250e+001	1.847993e+002
2.483333e+001	1.876587e+002
2.485416e+001	1.839848e+002
2.487500e+001	1.734993e+002
2.489583e+001	1.562920e+002
2.491667e+001	1.333245e+002
2.493750e+001	1.059486e+002
2.495833e+001	7.472948e+001
2.497917e+001	4.067041e+001
2.500000e+001	5.104475e+000
2.502083e+001	-3.058027e+001
2.504166e+001	-6.492467e+001
2.506250e+001	-9.674033e+001
2.508333e+001	-1.249872e+002
2.510417e+001	-1.484739e+002
2.512500e+001	-1.663544e+002
2.514583e+001	-1.783360e+002
2.516666e+001	-1.840422e+002
2.518750e+001	-1.831523e+002
2.520833e+001	-1.756680e+002
2.522917e+001	-1.617544e+002
2.525000e+001	-1.422866e+002
2.527083e+001	-1.179898e+002
2.529166e+001	-8.961707e+001
2.531250e+001	-5.813382e+001
2.533333e+001	-2.421574e+001
2.535417e+001	1.043556e+001
2.537500e+001	4.444955e+001
2.539583e+001	7.669865e+001
2.541667e+001	1.064357e+002
2.543750e+001	1.327380e+002
2.545833e+001	1.541607e+002
2.547916e+001	1.697727e+002
2.550000e+001	1.792865e+002
2.552083e+001	1.826457e+002
2.554167e+001	1.795881e+002
2.556250e+001	1.696530e+002
2.558333e+001	1.533766e+002
2.560416e+001	1.317355e+002
2.562500e+001	1.055690e+002
2.564583e+001	7.548169e+001
2.566667e+001	4.247129e+001
2.568750e+001	7.787289e+000
2.570833e+001	-2.678469e+001
2.572916e+001	-6.019121e+001
2.575000e+001	-9.120393e+001
2.577083e+001	-1.188883e+002
2.579167e+001	-1.422948e+002
2.581250e+001	-1.604808e+002
2.583333e+001	-1.725448e+002
2.585416e+001	-1.782377e+002
2.587500e+001	-1.778514e+002
2.589583e+001	-1.713832e+002
2.591666e+001	-1.587567e+002
2.593750e+001	-1.404503e+002
2.595833e+001	-1.170897e+002
2.597917e+001	-8.975275e+001
2.600000e+001	-5.958497e+001
2.602083e+001	-2.695105e+001
2.604166e+001	6.678252e+000
2.606250e+001	3.977235e+001
2.608333e+001	7.136940e+001
2.610417e+001	1.008311e+002
2.612500e+001	1.268509e+002
2.614583e+001	1.480120e+002
2.616666e+001	1.636448e+002
2.618750e+001	1.733774e+002
2.620833e+001	1.771896e+002
2.622917e+001	1.747844e+002
2.625000e+001	1.657287e+002
2.627083e+001	1.504753e+002
2.629166e+001	1.296552e+002
2.631250e+001	1.041941e+002
2.633333e+001	7.535716e+001
2.635416e+001	4.376402e+001
2.637500e+001	1.030347e+001
2.639583e+001	-2.347861e+001
2.641667e+001	-5.609953e+001
2.643750e+001	-8.644032e+001
2.645833e+001	-1.135876e+002
2.647916e+001	-1.366909e+002
2.650000e+001	-1.548179e+002
2.652083e+001	-1.671619e+002
2.654167e+001	-1.733972e+002
2.656250e+001	-1.738164e+002
2.658333e+001	-1.679917e+002
2.660416e+001	-1.560266e+002
2.662500e+001	-1.386073e+002
2.664583e+001	-1.165244e+002
2.666667e+001	-9.043645e+001
2.668750e+001	-6.118585e+001
2.670833e+001	-2.953591e+001
2.672916e+001	3.171373e+000
2.675000e+001	3.540015e+001
2.677083e+001	6.649885e+001
2.679167e+001	9.546188e+001
2.681250e+001	1.209058e+002
2.683333e+001	1.420689e+002
2.685417e+001	1.580383e+002
2.687500e+001	1.683305e+002
2.689583e+001	1.726623e+002
2.691666e+001	1.706583e+002
2.693750e+001	1.622721e+002
2.695833e+001	1.480001e+002
2.697917e+001	1.284830e+002
2.700000e+001	1.042940e+002
2.702083e+001	7.661428e+001
2.704166e+001	4.587881e+001
2.706250e+001	1.328912e+001
2.708333e+001	-1.950726e+001
2.710417e+001	-5.097081e+001
2.712500e+001	-8.050551e+001
2.714583e+001	-1.073056e+002
2.716666e+001	-1.303068e+002
2.718750e+001	-1.484700e+002
2.720833e+001	-1.609066e+002
2.722917e+001	-1.675597e+002
2.725000e+001	-1.683619e+002
2.727083e+001	-1.634558e+002
2.729166e+001	-1.526887e+002
2.731250e+001	-1.365788e+002
2.733333e+001	-1.154334e+002
2.735416e+001	-9.021273e+001
2.737500e+001	-6.192487e+001
2.739583e+001	-3.146937e+001
2.741667e+001	-3.589755e-002
2.743750e+001	3.161064e+001
2.745833e+001	6.211347e+001
2.747916e+001	9.030876e+001
2.750000e+001	1.155496e+002
2.752083e+001	1.365582e+002
2.754167e+001	1.524820e+002
2.756250e+001	1.628727e+002
2.758333e+001	1.677061e+002
2.760416e+001	1.662883e+002
2.762500e+001	1.589638e+002
2.764583e+001	1.455235e+002
2.766667e+001	1.266430e+002
2.768750e+001	1.035744e+002
2.770833e+001	7.691560e+001
2.772916e+001	4.711289e+001
2.775000e+001	1.587842e+001
2.777083e+001	-1.594470e+001
2.779166e+001	-4.692747e+001
2.781250e+001	-7.599487e+001
2.783333e+001	-1.021740e+002
2.785417e+001	-1.247212e+002
2.787500e+001	-1.426883e+002
2.789583e+001	-1.554687e+002
2.791666e+001	-1.627265e+002
2.793750e+001	-1.641517e+002
2.795833e+001	-1.598336e+002
2.797917e+001	-1.499337e+002
2.800000e+001	-1.345304e+002
2.802083e+001	-1.145412e+002
2.804166e+001	-9.043425e+001
2.806250e+001	-6.352982e+001
2.808333e+001	-3.408017e+001
2.810417e+001	-3.081933e+000
2.812500e+001	2.792145e+001
2.814583e+001	5.764689e+001
2.816666e+001	8.529446e+001
2.818750e+001	1.101387e+002
2.820833e+001	1.310137e+002
2.822916e+001	1.472070e+002
2.825000e+001	1.578449e+002
2.827083e+001	1.628441e+002
2.829167e+001	1.620632e+002
2.831250e+001	1.551586e+002
2.833333e+001	1.427241e+002
2.835416e+001	1.250844e+002
2.837500e+001	1.028609e+002
2.839583e+001	7.713325e+001
2.841667e+001	4.861147e+001
2.843750e+001	1.812661e+001
2.845833e+001	-1.273553e+001
2.847916e+001	-4.291068e+001
2.850000e+001	-7.120599e+001
2.852083e+001	-9.703460e+001
2.854167e+001	-1.194384e+002
2.856250e+001	-1.375663e+002
2.858333e+001	-1.504183e+002
2.860416e+001	-1.579030e+002
2.862500e+001	-1.597974e+002
2.864583e+001	-1.562397e+002
2.866666e+001	-1.472407e+002
2.868750e+001	-1.327630e+002
2.870833e+001	-1.136161e+002
2.872917e+001	-9.074992e+001
2.875000e+001	-6.457561e+001
2.877083e+001	-3.605756e+001
2.879166e+001	-6.064976e+000
2.881250e+001	2.395185e+001
2.883333e+001	5.316071e+001
2.885417e+001	8.057422e+001
2.887500e+001	1.051419e+002
2.889583e+001	1.258546e+002
2.891666e+001	1.418226e+002
2.893750e+001	1.525937e+002
2.895833e+001	1.579357e+002
2.897917e+001	1.578586e+002
2.900000e+001	1.519263e+002
2.902083e+001	1.401862e+002
2.904166e+001	1.233234e+002
2.906250e+001	1.019651e+002
2.908333e+001	7.722192e+001
2.910417e+001	5.002411e+001
2.912500e+001	2.075816e+001
2.914583e+001	-9.235849e+000
2.916666e+001	-3.893245e+001
2.918750e+001	-6.660932e+001
2.920833e+001	-9.178785e+001
2.922916e+001	-1.139237e+002
2.925000e+001	-1.318281e+002
2.927083e+001	-1.450338e+002
2.929167e+001	-1.528873e+002
2.931250e+001	-1.552034e+002
2.933333e+001	-1.522835e+002
2.935416e+001	-1.440209e+002
2.937500e+001	-1.303693e+002
2.939583e+001	-1.123460e+002
2.941667e+001	-9.050357e+001
2.943750e+001	-6.523726e+001
2.945833e+001	-3.773977e+001
2.947916e+001	-8.626149e+000
2.950000e+001	2.077705e+001
2.952083e+001	4.928354e+001
2.954167e+001	7.606632e+001
2.956250e+001	1.001362e+002
2.958333e+001	1.206777e+002
2.960416e+001	1.368423e+002
2.962500e+001	1.478998e+002
2.964583e+001	1.535631e+002
2.966666e+001	1.537684e+002
2.968750e+001	1.483374e+002
2.970833e+001	1.374591e+002
2.972917e+001	1.215498e+002
2.975000e+001	1.013966e+002
2.977083e+001	7.758811e+001
2.979166e+001	5.115965e+001
2.981250e+001	2.261289e+001
2.983333e+001	-6.520571e+000
2.985417e+001	-3.506441e+001
2.987500e+001	-6.206493e+001
2.989583e+001	-8.684327e+001
2.991666e+001	-1.087655e+002
2.993750e+001	-1.267986e+002
2.995833e+001	-1.401362e+002
2.997917e+001	-1.480642e+002
3.000000e+001	-1.508299e+002
3.002083e+001	-1.487008e+002
3.004166e+001	-1.411835e+002
3.006250e+001	-1.288060e+002
3.008333e+001	-1.115378e+002
3.010416e+001	-9.018620e+001
3.012500e+001	-6.588328e+001
3.014583e+001	-3.932573e+001
3.016667e+001	-1.141660e+001
3.018750e+001	1.720525e+001
3.020833e+001	4.516908e+001
3.022916e+001	7.151984e+001
3.025000e+001	9.537241e+001
3.027083e+001	1.155941e+002
3.029167e+001	1.316358e+002
3.031250e+001	1.428352e+002
3.033333e+001	1.489905e+002
3.035416e+001	1.497559e+002
3.037500e+001	1.450932e+002
3.039583e+001	1.348678e+002
3.041667e+001	1.196442e+002
3.043750e+001	1.004112e+002
3.045833e+001	7.766668e+001
3.047916e+001	5.238203e+001
3.050000e+001	2.498248e+001
3.052083e+001	-3.471310e+000
3.054166e+001	-3.145126e+001
3.056250e+001	-5.786200e+001
3.058333e+001	-8.216183e+001
3.060416e+001	-1.036539e+002
3.062500e+001	-1.214767e+002
3.064583e+001	-1.349094e+002
3.066666e+001	-1.433865e+002
3.068750e+001	-1.466651e+002
3.070833e+001	-1.450408e+002
3.072917e+001	-1.383061e+002
3.075000e+001	-1.264718e+002
3.077083e+001	-1.101432e+002
3.079166e+001	-8.983811e+001
3.081250e+001	-6.675248e+001
3.083333e+001	-4.104806e+001
3.085417e+001	-1.364724e+001
3.087500e+001	1.437154e+001
3.089583e+001	4.172443e+001
3.091666e+001	6.728198e+001
3.093750e+001	9.060654e+001
3.095833e+001	1.106091e+002
3.097916e+001	1.268295e+002
3.100000e+001	1.383746e+002
3.102083e+001	1.446130e+002
3.104166e+001	1.455961e+002
3.106250e+001	1.412646e+002
3.108333e+001	1.320770e+002
3.110416e+001	1.179436e+002
3.112500e+001	9.961269e+001
3.114583e+001	7.770300e+001
3.116667e+001	5.291976e+001
3.118750e+001	2.649404e+001
3.120833e+001	-9.101168e-001
3.122916e+001	-2.798566e+001
3.125000e+001	-5.404024e+001
3.127083e+001	-7.808699e+001
3.129167e+001	-9.928252e+001
3.131250e+001	-1.171539e+002
3.133333e+001	-1.304405e+002
3.135416e+001	-1.391222e+002
3.137500e+001	-1.427873e+002
3.139583e+001	-1.416987e+002
3.141666e+001	-1.357420e+002
3.143750e+001	-1.247167e+002
3.145833e+001	-1.091868e+002
3.147916e+001	-8.966519e+001
3.150000e+001	-6.720551e+001
3.152083e+001	-4.227056e+001
3.154167e+001	-1.578630e+001
3.156250e+001	1.130974e+001
3.158333e+001	3.816537e+001
3.160417e+001	6.349166e+001
3.162500e+001	8.659013e+001
3.164583e+001	1.065082e+002
3.166666e+001	1.224443e+002
3.168750e+001	1.339455e+002
3.170833e+001	1.404599e+002
3.172916e+001	1.420945e+002
3.175000e+001	1.385870e+002
3.177083e+001	1.299375e+002
3.179167e+001	1.164223e+002
3.181250e+001	9.864785e+001
3.183333e+001	7.775719e+001
3.185417e+001	5.421317e+001
3.187500e+001	2.880113e+001
3.189583e+001	2.093282e+000
3.191666e+001	-2.467663e+001
3.193750e+001	-5.018462e+001
3.195833e+001	-7.372878e+001
3.197916e+001	-9.455746e+001
3.200000e+001	-1.121908e+002
3.202083e+001	-1.258533e+002
3.204166e+001	-1.349569e+002
3.206250e+001	-1.392274e+002
3.208333e+001	-1.384151e+002
3.210417e+001	-1.329476e+002
3.212500e+001	-1.227953e+002
3.214583e+001	-1.081417e+002
3.216666e+001	-8.963923e+001
3.218750e+001	-6.790375e+001
3.220833e+001	-4.382446e+001
3.222916e+001	-1.802604e+001
3.225000e+001	8.429558e+000
3.227083e+001	3.448374e+001
3.229166e+001	5.934590e+001
3.231250e+001	8.195022e+001
3.233333e+001	1.017425e+002
3.235416e+001	1.177347e+002
3.237500e+001	1.295085e+002
3.239583e+001	1.363946e+002
3.241666e+001	1.381508e+002
3.243750e+001	1.351977e+002
3.245833e+001	1.272935e+002
3.247916e+001	1.147391e+002
3.250000e+001	9.806518e+001
3.252083e+001	7.798821e+001
3.254166e+001	5.522769e+001
3.256250e+001	3.036885e+001
3.258333e+001	4.674876e+000
3.260416e+001	-2.106351e+001
3.262500e+001	-4.590196e+001
3.264583e+001	-6.904575e+001
3.266667e+001	-8.988805e+001
3.268750e+001	-1.074250e+002
3.270833e+001	-1.210892e+002
3.272916e+001	-1.303058e+002
3.275000e+001	-1.347882e+002
3.277083e+001	-1.346457e+002
3.279166e+001	-1.299272e+002
3.281250e+001	-1.206199e+002
3.283333e+001	-1.067290e+002
3.285416e+001	-8.888068e+001
3.287500e+001	-6.782766e+001
3.289583e+001	-4.460495e+001
3.291666e+001	-1.980194e+001
3.293750e+001	5.791842e+000
3.295833e+001	3.133579e+001
3.297916e+001	5.565071e+001
3.300000e+001	7.802317e+001
3.302083e+001	9.729975e+001
3.304166e+001	1.131201e+002
3.306250e+001	1.248377e+002
3.308333e+001	1.320634e+002
3.310416e+001	1.343976e+002
3.312500e+001	1.320112e+002
3.314583e+001	1.245854e+002
3.316666e+001	1.124863e+002
3.318750e+001	9.674342e+001
3.320833e+001	7.743005e+001
3.322917e+001	5.549546e+001
3.325000e+001	3.168140e+001
3.327083e+001	6.713072e+000
3.329166e+001	-1.858734e+001
3.331250e+001	-4.306079e+001
3.333333e+001	-6.581253e+001
3.335416e+001	-8.605009e+001
3.337500e+001	-1.033730e+002
3.339583e+001	-1.172118e+002
3.341666e+001	-1.267458e+002
3.343750e+001	-1.316645e+002
3.345833e+001	-1.320422e+002
3.347916e+001	-1.277162e+002
3.350000e+001	-1.188397e+002
3.352083e+001	-1.056555e+002
3.354167e+001	-8.866169e+001
3.356250e+001	-6.869167e+001
3.358333e+001	-4.637010e+001
3.360416e+001	-2.189062e+001
3.362500e+001	3.482594e+000
3.364583e+001	2.833686e+001
3.366666e+001	5.203587e+001
3.368750e+001	7.382468e+001
3.370833e+001	9.298690e+001
3.372916e+001	1.089950e+002
3.375000e+001	1.210147e+002
3.377083e+001	1.283101e+002
3.379166e+001	1.309921e+002
3.381250e+001	1.287773e+002
3.383333e+001	1.220767e+002
3.385416e+001	1.113855e+002
3.387500e+001	9.648959e+001
3.389583e+001	7.789259e+001
3.391666e+001	5.663445e+001
3.393750e+001	3.357583e+001
3.395833e+001	9.391785e+000
3.397916e+001	-1.510588e+001
3.400000e+001	-3.897466e+001
3.402083e+001	-6.132211e+001
3.404166e+001	-8.151838e+001
3.406250e+001	-9.896989e+001
3.408333e+001	-1.126834e+002
3.410417e+001	-1.221835e+002
3.412500e+001	-1.273796e+002
3.414583e+001	-1.283440e+002
3.416666e+001	-1.248010e+002
3.418750e+001	-1.166840e+002
3.420833e+001	-1.042074e+002
3.422916e+001	-8.796207e+001
3.425000e+001	-6.883526e+001
3.427083e+001	-4.713496e+001
3.429166e+001	-2.373015e+001
3.431250e+001	5.622449e-001
3.433333e+001	2.502398e+001
3.435416e+001	4.839867e+001
3.437500e+001	6.991873e+001
3.439583e+001	8.882890e+001
3.441666e+001	1.044999e+002
3.443750e+001	1.164444e+002
3.445833e+001	1.240659e+002
3.447916e+001	1.271023e+002
3.450000e+001	1.256130e+002
3.452083e+001	1.196503e+002
3.454166e+001	1.093483e+002
3.456250e+001	9.505460e+001
3.458333e+001	7.735809e+001
3.460416e+001	5.721215e+001
3.462500e+001	3.512136e+001
3.464583e+001	1.160716e+001
3.466666e+001	-1.230606e+001
3.468750e+001	-3.566714e+001
3.470833e+001	-5.765077e+001
3.472916e+001	-7.740591e+001
3.475000e+001	-9.443302e+001
3.477083e+001	-1.081726e+002
3.479166e+001	-1.181184e+002
3.481250e+001	-1.238787e+002
3.483333e+001	-1.249993e+002
3.485416e+001	-1.216404e+002
3.487500e+001	-1.139955e+002
3.489583e+001	-1.023794e+002
3.491666e+001	-8.708424e+001
3.493750e+001	-6.863918e+001
3.495833e+001	-4.772498e+001
3.497917e+001	-2.474832e+001
3.500000e+001	-9.871253e-001
3.502083e+001	2.261775e+001
3.504166e+001	4.514051e+001
3.506250e+001	6.626449e+001
3.508333e+001	8.494415e+001
3.510416e+001	1.006522e+002
3.512500e+001	1.126904e+002
3.514583e+001	1.203341e+002
3.516666e+001	1.235320e+002
3.518750e+001	1.222245e+002
3.520833e+001	1.168848e+002
3.522916e+001	1.074123e+002
3.525000e+001	9.386230e+001
3.527083e+001	7.679583e+001
3.529166e+001	5.719631e+001
3.531250e+001	3.569807e+001
3.533333e+001	1.299356e+001
3.535416e+001	-1.010777e+001
3.537500e+001	-3.290628e+001
3.539583e+001	-5.457197e+001
3.541666e+001	-7.429327e+001
3.543750e+001	-9.119727e+001
3.545833e+001	-1.049594e+002
3.547916e+001	-1.150409e+002
3.550000e+001	-1.208487e+002
3.552083e+001	-1.223563e+002
3.554166e+001	-1.196684e+002
3.556250e+001	-1.128205e+002
3.558333e+001	-1.017821e+002
3.560416e+001	-8.694614e+001
3.562500e+001	-6.898051e+001
3.564583e+001	-4.868054e+001
3.566666e+001	-2.676064e+001
3.568750e+001	-3.802076e+000
3.570833e+001	1.943287e+001
3.572916e+001	4.179542e+001
3.575000e+001	6.256771e+001
3.577083e+001	8.129442e+001
3.579166e+001	9.675288e+001
3.581250e+001	1.085424e+002
3.583333e+001	1.165212e+002
3.585417e+001	1.203944e+002
3.587500e+001	1.199307e+002
3.589583e+001	1.150241e+002
3.591666e+001	1.059357e+002
3.593750e+001	9.307620e+001
3.595833e+001	7.694898e+001
3.597916e+001	5.820874e+001
3.600000e+001	3.759935e+001
3.602083e+001	1.561899e+001
3.604166e+001	-7.123616e+000
3.606250e+001	-2.966862e+001
3.608333e+001	-5.086271e+001
3.610416e+001	-6.990787e+001
3.612500e+001	-8.661392e+001
3.614583e+001	-1.004799e+002
3.616666e+001	-1.108785e+002
3.618750e+001	-1.170959e+002
3.620833e+001	-1.189891e+002
3.622916e+001	-1.167123e+002
3.625000e+001	-1.103297e+002
3.627083e+001	-1.000242e+002
3.629166e+001	-8.599031e+001
3.631250e+001	-6.899246e+001
3.633333e+001	-4.941642e+001
3.635416e+001	-2.805565e+001
3.637500e+001	-5.633980e+000
3.639583e+001	1.697031e+001
3.641667e+001	3.863057e+001
3.643750e+001	5.900301e+001
3.645833e+001	7.726794e+001
3.647916e+001	9.261939e+001
3.650000e+001	1.046578e+002
3.652083e+001	1.127844e+002
3.654166e+001	1.167272e+002
3.656250e+001	1.165392e+002
3.658333e+001	1.123191e+002
3.660416e+001	1.040185e+002
3.662500e+001	9.196568e+001
3.664583e+001	7.655225e+001
3.666666e+001	5.844789e+001
3.668750e+001	3.852500e+001
3.670833e+001	1.714462e+001
3.672916e+001	-4.818504e+000
3.675000e+001	-2.654218e+001
3.677083e+001	-4.738129e+001
3.679166e+001	-6.633918e+001
3.681250e+001	-8.303324e+001
3.683333e+001	-9.675652e+001
3.685416e+001	-1.069353e+002
3.687500e+001	-1.132527e+002
3.689583e+001	-1.156619e+002
3.691666e+001	-1.137807e+002
3.693750e+001	-1.079180e+002
3.695833e+001	-9.841657e+001
3.697916e+001	-8.491261e+001
3.700000e+001	-6.834389e+001
3.702083e+001	-4.955117e+001
3.704166e+001	-2.901032e+001
3.706250e+001	-7.484135e+000
3.708333e+001	1.455813e+001
3.710416e+001	3.604965e+001
3.712500e+001	5.596247e+001
3.714583e+001	7.384665e+001
3.716666e+001	8.890367e+001
3.718750e+001	1.008563e+002
3.720833e+001	1.091488e+002
3.722916e+001	1.135678e+002
3.725000e+001	1.137206e+002
3.727083e+001	1.098142e+002
3.729167e+001	1.019880e+002
3.731250e+001	9.043325e+001
3.733333e+001	7.581108e+001
3.735416e+001	5.848169e+001
3.737500e+001	3.911834e+001
3.739583e+001	1.843826e+001
3.741666e+001	-3.010479e+000
3.743750e+001	-2.441827e+001
3.745833e+001	-4.475866e+001
3.747916e+001	-6.343147e+001
3.750000e+001	-7.988988e+001
3.752083e+001	-9.375421e+001
3.754166e+001	-1.041712e+002
3.756250e+001	-1.108615e+002
3.758333e+001	-1.134074e+002
3.760416e+001	-1.118467e+002
3.762500e+001	-1.063565e+002
3.764583e+001	-9.718861e+001
3.766666e+001	-8.461273e+001
3.768750e+001	-6.886403e+001
3.770833e+001	-5.066098e+001
3.772916e+001	-3.061643e+001
3.775000e+001	-9.545315e+000
3.777083e+001	1.186334e+001
3.779166e+001	3.290702e+001
3.781250e+001	5.238973e+001
3.783333e+001	7.011128e+001
3.785416e+001	8.523174e+001
3.787500e+001	9.735961e+001
3.789583e+001	1.059157e+002
3.791666e+001	1.103312e+002
3.793750e+001	1.108819e+002
3.795833e+001	1.076261e+002
3.797916e+001	1.005539e+002
3.800000e+001	8.992221e+001
3.802083e+001	7.591870e+001
3.804166e+001	5.902807e+001
3.806250e+001	4.030552e+001
3.808333e+001	2.033250e+001
3.810416e+001	-3.570834e-001
3.812500e+001	-2.110101e+001
3.814583e+001	-4.111084e+001
3.816666e+001	-5.978542e+001
3.818750e+001	-7.608497e+001
3.820833e+001	-8.970035e+001
3.822916e+001	-1.001624e+002
3.825000e+001	-1.069914e+002
3.827083e+001	-1.100215e+002
3.829166e+001	-1.090869e+002
3.831250e+001	-1.042038e+002
3.833333e+001	-9.552562e+001
3.835416e+001	-8.340936e+001
3.837500e+001	-6.828572e+001
3.839583e+001	-5.084798e+001
3.841666e+001	-3.177496e+001
3.843750e+001	-1.126290e+001
3.845833e+001	9.568325e+000
3.847916e+001	2.997071e+001
3.850000e+001	4.927790e+001
3.852083e+001	6.668396e+001
3.854166e+001	8.165826e+001
3.856250e+001	9.360650e+001
3.858333e+001	1.021261e+002
3.860416e+001	1.070310e+002
3.862500e+001	1.082056e+002
3.864583e+001	1.053377e+002
3.866666e+001	9.871364e+001
3.868750e+001	8.857430e+001
3.870833e+001	7.516462e+001
3.872917e+001	5.927373e+001
3.875000e+001	4.136395e+001
3.877083e+001	2.196274e+001
3.879166e+001	1.749721e+000
3.881250e+001	-1.873351e+001
3.883333e+001	-3.832343e+001
3.885416e+001	-5.634494e+001
3.887500e+001	-7.225869e+001
3.889583e+001	-8.578225e+001
3.891666e+001	-9.676859e+001
3.893750e+001	-1.037253e+002
3.895833e+001	-1.069016e+002
3.897916e+001	-1.061316e+002
3.900000e+001	-1.017428e+002
3.902083e+001	-9.374538e+001
3.904166e+001	-8.248020e+001
3.906250e+001	-6.809255e+001
3.908333e+001	-5.110914e+001
3.910416e+001	-3.227784e+001
3.912500e+001	-1.241647e+001
3.914583e+001	7.607316e+000
3.916666e+001	2.730331e+001
3.918750e+001	4.622929e+001
3.920833e+001	6.338062e+001
3.922916e+001	7.822923e+001
3.925000e+001	9.012657e+001
3.927083e+001	9.871338e+001
3.929166e+001	1.037917e+002
3.931250e+001	1.050497e+002
3.933333e+001	1.027452e+002
3.935416e+001	9.671408e+001
3.937500e+001	8.713846e+001
3.939583e+001	7.436526e+001
3.941666e+001	5.894345e+001
3.943750e+001	4.157465e+001
3.945833e+001	2.279670e+001
3.947916e+001	3.241930e+000
3.950000e+001	-1.663557e+001
3.952083e+001	-3.595830e+001
3.954166e+001	-5.378679e+001
3.956250e+001	-6.977722e+001
3.958333e+001	-8.324229e+001
3.960416e+001	-9.383279e+001
3.962500e+001	-1.008797e+002
3.964583e+001	-1.042852e+002
3.966666e+001	-1.041531e+002
3.968750e+001	-1.001869e+002
3.970833e+001	-9.276263e+001
3.972916e+001	-8.188319e+001
3.975000e+001	-6.792220e+001
3.977083e+001	-5.168189e+001
3.979166e+001	-3.365228e+001
3.981250e+001	-1.458654e+001
3.983333e+001	5.144427e+000
3.985416e+001	2.472143e+001
3.987500e+001	4.346296e+001
3.989583e+001	6.027008e+001
3.991666e+001	7.474733e+001
3.993750e+001	8.662579e+001
3.995833e+001	9.535061e+001
3.997916e+001	1.009427e+002
4.000000e+001	1.027309e+002
4.002083e+001	1.005987e+002
4.004166e+001	9.497296e+001
4.006250e+001	8.596151e+001
4.008333e+001	7.403775e+001
4.010416e+001	5.957308e+001
4.012500e+001	4.282407e+001
4.014583e+001	2.438000e+001
4.016666e+001	5.173174e+000
4.018750e+001	-1.406081e+001
4.020833e+001	-3.276429e+001
4.022916e+001	-5.023669e+001
4.025000e+001	-6.607811e+001
4.027083e+001	-7.960661e+001
4.029166e+001	-9.015686e+001
4.031250e+001	-9.758051e+001
4.033333e+001	-1.012525e+002
4.035416e+001	-1.012026e+002
4.037500e+001	-9.768520e+001
4.039583e+001	-9.076314e+001
4.041666e+001	-8.056117e+001
4.043750e+001	-6.729002e+001
4.045833e+001	-5.169801e+001
4.047916e+001	-3.428507e+001
4.050000e+001	-1.578600e+001
4.052083e+001	3.522324e+000
4.054166e+001	2.243787e+001
4.056250e+001	4.039020e+001
4.058333e+001	5.701547e+001
4.060416e+001	7.154641e+001
4.062500e+001	8.352769e+001
4.064583e+001	9.243356e+001
4.066666e+001	9.768761e+001
4.068750e+001	9.980831e+001
4.070833e+001	9.811802e+001
4.072916e+001	9.313070e+001
4.075000e+001	8.479657e+001
4.077083e+001	7.328322e+001
4.079166e+001	5.929450e+001
4.081250e+001	4.297958e+001
4.083333e+001	2.529803e+001
4.085416e+001	6.871947e+000
4.087500e+001	-1.175598e+001
4.089583e+001	-3.023256e+001
4.091666e+001	-4.769112e+001
4.093750e+001	-6.328819e+001
4.095833e+001	-7.649850e+001
4.097916e+001	-8.691729e+001
4.100000e+001	-9.438000e+001
4.102083e+001	-9.846712e+001
4.104166e+001	-9.884808e+001
4.106250e+001	-9.583170e+001
4.108333e+001	-8.920142e+001
4.110416e+001	-7.937833e+001
4.112500e+001	-6.681623e+001
4.114583e+001	-5.178674e+001
4.116666e+001	-3.504058e+001
4.118750e+001	-1.696213e+001
4.120833e+001	1.563509e+000
4.122916e+001	2.014508e+001
4.125000e+001	3.791388e+001
4.127083e+001	5.420102e+001
4.129166e+001	6.850680e+001
4.131250e+001	8.026408e+001
4.133333e+001	8.919977e+001
4.135416e+001	9.501256e+001
4.137500e+001	9.735159e+001
4.139583e+001	9.606073e+001
4.141666e+001	9.138800e+001
4.143750e+001	8.347827e+001
4.145833e+001	7.263062e+001
4.147916e+001	5.914959e+001
4.150000e+001	4.358625e+001
4.152083e+001	2.641500e+001
4.154166e+001	8.339822e+000
4.156250e+001	-1.010415e+001
4.158333e+001	-2.816142e+001
4.160416e+001	-4.509451e+001
4.162500e+001	-6.038649e+001
4.164583e+001	-7.356216e+001
[truncated: 48 more rows]
